# Supplementary material for: CoMM-S4: A Collaborative Mixed Model Using Summary-Level eQTL and GWAS Datasets in Transcriptome-Wide Association Studies
Source: Front Genet. 2021 Sep 20;12:704538. doi: 10.3389/fgene.2021.704538 (PMC8488198; doi:10.3389/fgene.2021.704538)
Supplement: Supplementary file 2 [file Table1.XLSX]

## Sheet: Table legend
Sheet	Legend
Graves' disease	Significant TWAS genes for Graves' disease (p < 5 × 10-5), based on summary statistics from Biobank Japan and two eQTL datasets (eQTLGen and GTEx (v8) whole blood). CoMM-S4 p-values were calculated for each of the eQTL datasets, and the smallest p-values from GWAS association results are also shown for comparison.
Rheumatoid arthritis	Significant TWAS genes for rheumatoid arthritis (p < 5 × 10-5), based on summary statistics from Biobank Japan and two eQTL datasets (eQTLGen and GTEx (v8) whole blood). CoMM-S4 p-values were calculated for each of the eQTL datasets, and the smallest p-values from GWAS association results are also shown for comparison.
Cerebral aneurysm	Significant TWAS genes for cerebral aneurysm (p < 5 × 10-5), based on summary statistics from Biobank Japan and two eQTL datasets (eQTLGen and GTEx (v8) whole blood). CoMM-S4 p-values were calculated for each of the eQTL datasets, and the smallest p-values from GWAS association results are also shown for comparison.
Congestive heart failure	Significant TWAS genes for congestive heart failure (p < 5 × 10-5), based on summary statistics from Biobank Japan and two eQTL datasets (eQTLGen and GTEx (v8) whole blood). CoMM-S4 p-values were calculated for each of the eQTL datasets, and the smallest p-values from GWAS association results are also shown for comparison.
Ischemic stroke	Significant TWAS genes for ischemic stroke (p < 5 × 10-5), based on summary statistics from Biobank Japan and two eQTL datasets (eQTLGen and GTEx (v8) whole blood). CoMM-S4 p-values were calculated for each of the eQTL datasets, and the smallest p-values from GWAS association results are also shown for comparison.
Peripheral artery disease	Significant TWAS genes for peripheral artery disease (p < 5 × 10-5), based on summary statistics from Biobank Japan and two eQTL datasets (eQTLGen and GTEx (v8) whole blood). CoMM-S4 p-values were calculated for each of the eQTL datasets, and the smallest p-values from GWAS association results are also shown for comparison.
Osteoporosis	Significant TWAS genes for osteoporosis (p < 5 × 10-5), based on summary statistics from Biobank Japan and two eQTL datasets (eQTLGen and GTEx (v8) whole blood). CoMM-S4 p-values were calculated for each of the eQTL datasets, and the smallest p-values from GWAS association results are also shown for comparison.
Chronic hepatitis B	Significant TWAS genes for chronic hepatitis B (p < 5 × 10-5), based on summary statistics from Biobank Japan and two eQTL datasets (eQTLGen and GTEx (v8) whole blood). CoMM-S4 p-values were calculated for each of the eQTL datasets, and the smallest p-values from GWAS association results are also shown for comparison.
Chronic hepatitis C	Significant TWAS genes for chronic hepatitis C (p < 5 × 10-5), based on summary statistics from Biobank Japan and two eQTL datasets (eQTLGen and GTEx (v8) whole blood). CoMM-S4 p-values were calculated for each of the eQTL datasets, and the smallest p-values from GWAS association results are also shown for comparison.

## Sheet: Graves’ disease
Ensembl ID	Gene symbol	CoMM-S4 pvalue (eQTLGen)	No. SNPs (eQTLGen)	CoMM-S4 pvalue (GTEx v8 whole blood)	No. SNPs (GTEx v8 whole blood)	Smallest GWAS pvalue (<1MB from gene center)	rsid with smallest GWAS pvalue	chromosome
ENSG00000213654	GPSM3	3.4062e-86	338	9.18482e-87	333	1.26727e-43	rs115971401	6
ENSG00000204188	GGNBP1	4.31433e-80	616			1.26727e-43	rs115971401	6
ENSG00000204576	PRR3	4.80719e-75	148	7.01809e-74	144	4.22801e-31	rs1362126	6
ENSG00000137343	ATAT1	9.83469e-74	162	2.69271e-74	158	4.22801e-31	rs1362126	6
ENSG00000204569	PPP1R10	1.07549e-73	162	2.10091e-74	158	4.22801e-31	rs1362126	6
ENSG00000222894	AL662800	1.22113e-73	162			4.22801e-31	rs1362126	6
ENSG00000204287	HLA-DRA	1.34904e-73	337	1.95221e-85	333	1.26727e-43	rs115971401	6
ENSG00000204590	GNL1	1.73393e-73	143	2.21221e-74	143	4.22801e-31	rs1362126	6
ENSG00000204560	DHX16	3.89839e-73	162	3.09119e-74	158	4.22801e-31	rs1362126	6
ENSG00000235781	XXbac-BPG249D20	5.80408e-73	135	8.05807e-73	132	4.22801e-31	rs1362126	6
ENSG00000236603	RANP1	9.33279e-73	105	9.50102e-72	103	4.22801e-31	rs1362126	6
ENSG00000146112	PPP1R18	9.9974e-73	152	1.18723e-75	148	4.22801e-31	rs1362126	6
ENSG00000204301	NOTCH4	1.33053e-72	339	8.46381e-75	334	1.26727e-43	rs115971401	6
ENSG00000204568	MRPS18B	1.04357e-71	162	2.46573e-74	158	4.22801e-31	rs1362126	6
ENSG00000204366	ZBTB12	1.02476e-69	335	3.31939e-65	330	2.41435e-26	rs3094208	6
ENSG00000258388	EGFL8	1.3641e-69	324			1.26727e-43	rs115971401	6
ENSG00000204308	RNF5	6.23966e-69	335	5.90063e-83	329	1.26727e-43	rs115971401	6
ENSG00000204574	ABCF1	9.08311e-69	156	1.51143e-74	146	4.22801e-31	rs1362126	6
ENSG00000204344	STK19	1.25857e-68	346	1.18324e-67	341	2.41435e-26	rs3094208	6
ENSG00000204564	C6orf136	3.8028e-68	162	1.83184e-74	158	4.22801e-31	rs1362126	6
ENSG00000204614	TRIM40	4.118e-68	86	3.97072e-65	73	4.22801e-31	rs1362126	6
ENSG00000233892	PAIP1P1	7.01613e-68	86	1.2183e-67	86	4.22801e-31	rs1362126	6
ENSG00000204420	C6orf25	2.2128e-67	233	2.67334e-67	228	2.41435e-26	rs3094208	6
ENSG00000204424	LY6G6F	2.77863e-67	233	3.16406e-67	228	2.41435e-26	rs3094208	6
ENSG00000255552	LY6G6E	4.84441e-67	233	5.00933e-67	228	2.41435e-26	rs3094208	6
ENSG00000204394	VARS	1.01251e-66	233	3.72514e-67	228	2.41435e-26	rs3094208	6
ENSG00000201207	Y_RNA	2.47621e-66	232			2.41435e-26	rs3094208	6
ENSG00000204427	ABHD16A	3.81489e-66	233	3.9787e-66	228	2.41435e-26	rs3094208	6
ENSG00000204389	HSPA1A	4.75447e-66	242	3.79671e-68	236	2.41435e-26	rs3094208	6
ENSG00000204599	TRIM39	8.40963e-66	89	2.25096e-68	89	4.22801e-31	rs1362126	6
ENSG00000204314	PRRT1	1.75164e-65	322	2.01129e-65	317	1.26727e-43	rs115971401	6
ENSG00000228727	SAPCD1	5.66124e-65	233	9.75286e-67	228	2.41435e-26	rs3094208	6
ENSG00000204386	NEU1	6.59347e-65	335	1.04987e-69	330	2.41435e-26	rs3094208	6
ENSG00000213719	CLIC1	1.76985e-64	233	1.61813e-66	228	2.41435e-26	rs3094208	6
ENSG00000231074	HCG18	1.91752e-64	89	1.29537e-65	89	4.22801e-31	rs1362126	6
ENSG00000204421	LY6G6C	4.537e-64	233	3.88969e-67	228	2.41435e-26	rs3094208	6
ENSG00000241404	EGFL8	1.22672e-63	324	1.35833e-70	319	1.26727e-43	rs115971401	6
ENSG00000266509	MIR3934	1.3932e-63	619			1.26727e-43	rs115971401	6
ENSG00000204439	C6orf47	2.35254e-63	232	3.53173e-67	227	2.41435e-26	rs3094208	6
ENSG00000204371	EHMT2	3.54999e-63	335	1.46417e-69	330	2.41435e-26	rs3094208	6
ENSG00000241370	RPP21	4.54037e-63	89	5.1619e-69	89	4.22801e-31	rs1362126	6
ENSG00000204444	APOM	7.97516e-63	232	1.1076e-67	227	2.41435e-26	rs3094208	6
ENSG00000137404	NRM	1.60535e-61	152	2.59247e-74	148	4.22801e-31	rs1362126	6
ENSG00000227939	RPL3P2	1.95084e-61	214	1.04174e-61	210	2.41435e-26	rs3094208	6
ENSG00000197283	SYNGAP1	9.58795e-61	571	1.86983e-61	569	1.26727e-43	rs115971401	6
ENSG00000237649	KIFC1	1.23794e-60	569	4.92311e-61	568	1.26727e-43	rs115971401	6
ENSG00000213780	GTF2H4	1.64961e-60	170	1.79961e-63	166	2.41435e-26	rs3094208	6
ENSG00000237441	RGL2	2.07162e-60	559	1.13613e-58	559	1.26727e-43	rs115971401	6
ENSG00000204438	GPANK1	3.64954e-60	232	5.90393e-67	227	2.41435e-26	rs3094208	6
ENSG00000112511	PHF1	1.02061e-59	569	1.35511e-61	568	1.26727e-43	rs115971401	6
ENSG00000112473	SLC39A7	1.44897e-59	548	1.39891e-58	547	1.26727e-43	rs115971401	6
ENSG00000202441	RNY4P10	2.42771e-59	548			1.26727e-43	rs115971401	6
ENSG00000204220	PFDN6	4.22718e-59	559	9.93663e-59	558	1.26727e-43	rs115971401	6
ENSG00000204305	AGER	1.30753e-58	335	1.20368e-82	330	1.26727e-43	rs115971401	6
ENSG00000221988	PPT2	1.52696e-58	322	1.3169e-64	317	1.26727e-43	rs115971401	6
ENSG00000166278	C2	1.36232e-57	335	1.20791e-66	330	2.41435e-26	rs3094208	6
ENSG00000204231	RXRB	4.37796e-57	547	3.87465e-59	547	1.26727e-43	rs115971401	6
ENSG00000234515	PPP1R2P1	7.10046e-57	465	2.61328e-65	464	1.26727e-43	rs115971401	6
ENSG00000235863	B3GALT4	1.64296e-56	557	3.12196e-58	556	1.26727e-43	rs115971401	6
ENSG00000232940	HCG25	1.78837e-56	554	1.69749e-58	553	1.26727e-43	rs115971401	6
ENSG00000201988	Y_RNA	2.96671e-56	134	1.94126e-58	130	6.73856e-28	rs9259034	6
ENSG00000168394	TAP1	3.47274e-56	458	5.5362e-62	460	1.26727e-43	rs115971401	6
ENSG00000227057	WDR46	3.70855e-56	557	7.96195e-59	558	1.26727e-43	rs115971401	6
ENSG00000204315	FKBPL	3.98838e-56	339	2.14711e-65	332	1.26727e-43	rs115971401	6
ENSG00000269490	SBP1	5.55729e-56	619			1.26727e-43	rs115971401	6
ENSG00000204310	AGPAT1	2.91613e-55	326	6.0768e-84	329	1.26727e-43	rs115971401	6
ENSG00000204463	BAG6	6.40473e-55	232	7.71117e-63	227	2.41435e-26	rs3094208	6
ENSG00000227507	LTB	1.13286e-54	214	5.17198e-61	210	2.41435e-26	rs3094208	6
ENSG00000137337	MDC1	3.3177e-54	152	8.70525e-74	147	4.22801e-31	rs1362126	6
ENSG00000204613	TRIM10	1.18934e-53	86	9.98408e-69	86	4.22801e-31	rs1362126	6
ENSG00000204410	MSH5	2.78623e-53	233	7.83512e-64	228	2.41435e-26	rs3094208	6
ENSG00000242574	HLA-DMB	1.08591e-52	494	9.30849e-64	493	1.26727e-43	rs115971401	6
ENSG00000204498	NFKBIL1	1.27347e-51	214	1.89825e-60	210	2.41435e-26	rs3094208	6
ENSG00000204304	PBX2	1.33703e-51	336	2.31454e-81	331	1.26727e-43	rs115971401	6
ENSG00000204396	VWA7	7.12396e-51	233	2.19579e-64	228	2.41435e-26	rs3094208	6
ENSG00000223501	VPS52	1.36718e-50	556	1.60979e-58	556	1.26727e-43	rs115971401	6
ENSG00000204392	LSM2	3.38123e-50	233	3.21818e-67	228	2.41435e-26	rs3094208	6
ENSG00000213676	ATF6B	7.15356e-50	367	7.66583e-66	336	1.26727e-43	rs115971401	6
ENSG00000204227	RING1	1.13489e-49	548	3.29683e-59	547	1.26727e-43	rs115971401	6
ENSG00000234127	TRIM26	2.53772e-49	86	6.31701e-68	86	4.22801e-31	rs1362126	6
ENSG00000204390	HSPA1L	2.67239e-48	235	8.49421e-68	236	2.41435e-26	rs3094208	6
ENSG00000204338	CYP21A1P	4.09119e-48	357	1.85896e-48	347	2.41435e-26	rs3094208	6
ENSG00000196230	TUBB	2.6644e-46	146	1.40799e-74	147	4.22801e-31	rs1362126	6
ENSG00000204348	DOM3Z	3.38593e-46	346	2.53547e-71	341	2.41435e-26	rs3094208	6
ENSG00000204592	HLA-E	1.44106e-45	105	5.2634e-72	103	4.22801e-31	rs1362126	6
ENSG00000204469	PRRC2A	2.45474e-45	230	2.83941e-54	224	2.41435e-26	rs3094208	6
ENSG00000248290	TNXA	2.96161e-44	370			2.41435e-26	rs3094208	6
ENSG00000206337	HCP5	1.14862e-43	214	5.85063e-62	210	2.41435e-26	rs3094208	6
ENSG00000204257	HLA-DMA	3.36172e-43	491	5.60235e-56	494	1.26727e-43	rs115971401	6
ENSG00000204616	TRIM31	1.49172e-42	30			4.22801e-31	rs1362126	6
ENSG00000235238	SUMO2P1	1.62773e-42	30	2.21573e-42	30	4.22801e-31	rs1362126	6
ENSG00000226979	LTA	2.40657e-42	214	2.34468e-60	210	2.41435e-26	rs3094208	6
ENSG00000224796	RPL32P1	6.6307e-42	521	3.77626e-54	520	1.26727e-43	rs115971401	6
ENSG00000213588	ZBTB9	2.81845e-40	575			1.26727e-43	rs115971401	6
ENSG00000204642	HLA-F	1.17182e-39	30	2.14694e-43	30	4.22801e-31	rs1362126	6
ENSG00000231852	CYP21A2	2.12137e-39	378	4.25143e-61	373	2.41435e-26	rs3094208	6
ENSG00000225059	XXbac-BPG248L24	2.09298e-38	214			2.41435e-26	rs3094208	6
ENSG00000199332	Y_RNA	2.27797e-38	214			2.41435e-26	rs3094208	6
ENSG00000206341	HLA-H	3.18459e-38	30	6.90184e-35	30	4.22801e-31	rs1362126	6
ENSG00000204623	ZNRD1-AS1	1.0371e-37	30	2.25387e-43	30	4.22801e-31	rs1362126	6
ENSG00000204619	PPP1R11	1.52841e-37	30	7.43816e-43	30	4.22801e-31	rs1362126	6
ENSG00000214894	LINC00243	3.2404e-37	152	6.92398e-59	148	1.46845e-30	rs9259033	6
ENSG00000233916	ZDHHC20P1	1.53113e-36	30	7.58624e-43	30	4.22801e-31	rs1362126	6
ENSG00000206344	HCG27	2.00511e-36	214	2.42328e-55	210	2.41435e-26	rs3094208	6
ENSG00000176998	HCG4	2.25656e-36	30			4.22801e-31	rs1362126	6
ENSG00000204264	PSMB8	1.56082e-34	456	7.75013e-63	455	1.26727e-43	rs115971401	6
ENSG00000204435	CSNK2B	3.06487e-33	232	2.12234e-66	227	2.41435e-26	rs3094208	6
ENSG00000231500	RPS18	3.29526e-33	557	4.59155e-48	556	1.26727e-43	rs115971401	6
ENSG00000214922	HLA-F-AS1	4.07465e-33	30	3.17479e-33	30	4.22801e-31	rs1362126	6
ENSG00000204536	CCHCR1	1.15865e-32	214	1.48231e-53	210	2.41435e-26	rs3094208	6
ENSG00000206503	HLA-A	3.60288e-32	30	1.42208e-38	30	4.22801e-31	rs1362126	6
ENSG00000224389	C4B	4.31698e-32	378	9.31066e-56	373	2.41435e-26	rs3094208	6
ENSG00000204475	NCR3	5.4143e-32	214	5.04596e-56	210	2.41435e-26	rs3094208	6
ENSG00000137288	MNF1	1.15329e-31	619	2.82263e-64	620	1.26727e-43	rs115971401	6
ENSG00000250535	STK19P	1.54981e-31	377	4.26496e-55	372	2.41435e-26	rs3094208	6
ENSG00000229390	MICD	2.5057e-31	30	9.53623e-44	30	4.22801e-31	rs1362126	6
ENSG00000204248	COL11A2	3.05691e-31	546	4.9775e-59	546	1.26727e-43	rs115971401	6
ENSG00000235821	IFITM4P	9.31582e-31	30	5.91995e-40	30	4.22801e-31	rs1362126	6
ENSG00000240053	LY6G5B	2.22233e-30	233	1.10862e-56	228	2.41435e-26	rs3094208	6
ENSG00000204256	BRD2	4.11875e-30	496	1.56441e-56	494	1.26727e-43	rs115971401	6
ENSG00000213760	ATP6V1G2	1.45033e-29	214	2.50744e-52	210	2.41435e-26	rs3094208	6
ENSG00000204356	NELFE	1.92418e-29	342	2.07314e-69	341	2.41435e-26	rs3094208	6
ENSG00000204632	HLA-G	4.67118e-29	30	7.91864e-44	30	4.22801e-31	rs1362126	6
ENSG00000213722	DDAH2	1.17704e-28	233	6.72408e-66	228	2.41435e-26	rs3094208	6
ENSG00000230521	HCG4P7	2.4239e-28	30	1.2237e-44	30	4.22801e-31	rs1362126	6
ENSG00000204625	HCG9	3.2423e-28	30	4.63535e-41	30	4.22801e-31	rs1362126	6
ENSG00000204228	HSD17B8	3.74826e-28	548	3.49317e-59	547	1.26727e-43	rs115971401	6
ENSG00000168477	TNXB	2.62461e-27	378	1.15619e-68	354	1.26727e-43	rs115971401	6
ENSG00000204528	PSORS1C3	1.67429e-26	214	1.95753e-50	210	2.41435e-26	rs3094208	6
ENSG00000204531	POU5F1	6.46357e-25	214	2.30962e-56	210	2.41435e-26	rs3094208	6
ENSG00000235559	NOL5BP	7.19252e-25	318			4.22801e-31	rs1362126	6
ENSG00000228789	HCG22	7.29238e-25	193			2.41435e-26	rs3094208	6
ENSG00000244731	C4A	9.02662e-25	346	5.55985e-62	341	2.41435e-26	rs3094208	6
ENSG00000112514	CUTA	1.12572e-24	570	6.18614e-59	569	1.26727e-43	rs115971401	6
ENSG00000232810	TNF	1.76596e-24	214	6.44851e-62	210	2.41435e-26	rs3094208	6
ENSG00000204618	RNF39	6.24516e-24	30	3.16859e-42	30	4.22801e-31	rs1362126	6
ENSG00000235290	HLA-W	8.11437e-24	30	1.41078e-41	30	4.22801e-31	rs1362126	6
ENSG00000224557	HLA-DPB2	1.87961e-23	525	2.29573e-36	521	1.26727e-43	rs115971401	6
ENSG00000204388	HSPA1B	3.60972e-23	275	8.18259e-68	260	2.41435e-26	rs3094208	6
ENSG00000204622	HLA-J	3.92538e-23	30	6.69714e-43	30	4.22801e-31	rs1362126	6
ENSG00000181126	HLA-V	1.20204e-22	30	6.97253e-42	30	4.22801e-31	rs1362126	6
ENSG00000231389	HLA-DPA1	2.75667e-22	517	4.8784e-54	516	1.26727e-43	rs115971401	6
ENSG00000228078	HLA-U	2.09011e-21	30	1.95555e-35	30	4.22801e-31	rs1362126	6
ENSG00000137309	HMGA1	4.89055e-21	619	5.64116e-21	616	5.39995e-17	rs9368768	6
ENSG00000197935	ZNF311	5.16569e-21	269			4.22801e-31	rs1362126	6
ENSG00000220583	RPL35P2	7.79067e-21	625			5.39995e-17	rs9368768	6
ENSG00000137331	IER3	2.44848e-19	139	6.25085e-56	136	1.46845e-30	rs9259033	6
ENSG00000198563	DDX39B	3.75298e-19	214	5.07083e-43	210	2.41435e-26	rs3094208	6
ENSG00000204252	HLA-DOA	3.98207e-19	509	2.8244e-51	509	1.26727e-43	rs115971401	6
ENSG00000186577	C6orf1	6.87832e-19	620	5.37004e-21	622	5.39995e-17	rs9368768	6
ENSG00000196114	RP3-391O22	2.13724e-18	658			5.39995e-17	rs9368768	6
ENSG00000204351	SKIV2L	3.74818e-17	346	1.37612e-28	341	2.41435e-26	rs3094208	6
ENSG00000225851	HLA-S	5.83208e-17	214	3.59416e-35	210	2.41435e-26	rs3094208	6
ENSG00000204482	LST1	1.00088e-16	214	7.0653e-57	210	2.41435e-26	rs3094208	6
ENSG00000204681	GABBR1	1.27425e-16	30	9.38253e-32	30	4.22801e-31	rs1362126	6
ENSG00000250991	MICE	1.6044e-16	30			4.22801e-31	rs1362126	6
ENSG00000066379	ZNRD1	1.75496e-16	30	1.14608e-40	30	4.22801e-31	rs1362126	6
ENSG00000137312	FLOT1	1.11658e-15	134	6.32437e-53	134	1.46845e-30	rs9259033	6
ENSG00000137411	VARS2	1.75896e-15	170	1.47463e-52	166	2.41435e-26	rs3094208	6
ENSG00000204472	AIF1	4.43017e-15	228	1.2285e-60	224	2.41435e-26	rs3094208	6
ENSG00000168298	HIST1H1E	5.75288e-15	765	8.14311e-12	746	1.56899e-12	rs1935234	6
ENSG00000204261	XXbac-BPG246D15	8.61579e-15	457	4.22177e-67	455	1.26727e-43	rs115971401	6
ENSG00000238024	DDX39BP2	1.57714e-14	30	4.64576e-36	30	4.22801e-31	rs1362126	6
ENSG00000236104	ZBTB22	1.77904e-14	563	2.83221e-56	562	1.26727e-43	rs115971401	6
ENSG00000205579	DYNLL1P1	2.63232e-14	658			1.95644e-13	rs4903961	14
ENSG00000225339	RP11-513I15	3.2641e-14	628	5.28908e-21	621	5.39995e-17	rs9368768	6
ENSG00000231925	TAPBP	3.83589e-14	561	2.37297e-55	561	1.26727e-43	rs115971401	6
ENSG00000258999	RP11-114N19	9.64112e-14	671			1.95644e-13	rs4903961	14
ENSG00000204387	C6orf48	3.46505e-13	301	1.91527e-53	284	2.41435e-26	rs3094208	6
ENSG00000204842	ATXN2	4.69945e-13	272	6.19603e-12	273	7.22817e-14	rs11065783	12
ENSG00000217159	LARP1P1	6.08574e-13	765	1.02904e-11	747	1.56899e-12	rs1935234	6
ENSG00000197697	HIST1H2BE	8.00973e-13	759			1.56899e-12	rs1935234	6
ENSG00000165409	TSHR	2.6847e-12	684	1.0823e-13	687	1.95644e-13	rs4903961	14
ENSG00000163599	CTLA4	3.3172e-12	491	4.7162e-12	487	1.10483e-14	rs11571292	2
ENSG00000122970	IFT81	3.44066e-12	351	1.61204e-11	379	7.22817e-14	rs11065783	12
ENSG00000219682	RP3-425P12	3.8678e-12	922	6.57766e-11	914	1.56899e-12	rs1935234	6
ENSG00000174437	ATP2A2	5.30621e-12	347	6.66848e-14	341	7.22817e-14	rs11065783	12
ENSG00000204209	DAXX	5.4498e-12	563	3.39478e-58	562	1.26727e-43	rs115971401	6
ENSG00000119004	CYP20A1	6.52551e-12	430	1.14103e-12	396	1.10483e-14	rs11571292	2
ENSG00000111249	CUX2	7.38877e-12	268			7.22817e-14	rs11065783	12
ENSG00000144426	NBEAL1	1.10831e-11	385	1.9302e-09	397	1.10483e-14	rs11571292	2
ENSG00000138443	ABI2	1.11349e-11	460	3.32342e-11	440	1.10483e-14	rs11571292	2
ENSG00000220875	HIST1H3PS1	1.32414e-11	745	1.90444e-11	722	1.56899e-12	rs1935234	6
ENSG00000227262	HCG4P6	1.63525e-11	30	6.28738e-43	30	4.22801e-31	rs1362126	6
ENSG00000204516	MICB	1.65303e-11	214	1.40124e-40	210	2.41435e-26	rs3094208	6
ENSG00000216331	HIST1H1PS1	3.32603e-11	763	3.27453e-11	740	1.56899e-12	rs1935234	6
ENSG00000112664	NUDT3	7.07171e-11	627			5.39995e-17	rs9368768	6
ENSG00000089234	BRAP	7.94017e-11	283	4.44478e-11	287	7.22817e-14	rs11065783	12
ENSG00000124557	BTN1A1	1.04522e-10	736	1.32815e-10	711	1.56899e-12	rs1935234	6
ENSG00000196510	ANAPC7	1.26086e-10	352	1.51024e-15	342	7.22817e-14	rs11065783	12
ENSG00000198502	HLA-DRB5	2.09381e-10	314	9.75575e-12	313	1.26727e-43	rs115971401	6
ENSG00000196850	PPTC7	4.21278e-10	296	8.37773e-15	286	7.22817e-14	rs11065783	12
ENSG00000180573	HIST1H2AC	4.52545e-10	769	4.67408e-13	748	1.56899e-12	rs1935234	6
ENSG00000124507	PACSIN1	5.82436e-10	656	9.97822e-22	647	5.39995e-17	rs9368768	6
ENSG00000010704	HFE	7.53936e-10	779	8.30011e-12	761	1.56899e-12	rs1935234	6
ENSG00000099381	SETD1A	1.10058e-09	340	3.21674e-07	337	9.63059e-09	rs9319588	16
ENSG00000198339	HIST1H4I	1.14794e-09	629			6.14461e-13	rs151289341	6
ENSG00000180596	HIST1H2BC	2.07742e-09	767	6.62747e-12	748	1.56899e-12	rs1935234	6
ENSG00000188987	HIST1H4D	2.2344e-09	761			1.56899e-12	rs1935234	6
ENSG00000186298	PPP1CC	2.7523e-09	270	1.33104e-12	261	7.22817e-14	rs11065783	12
ENSG00000112812	PRSS16	2.89212e-09	623	2.97312e-07	606	3.53557e-10	rs10946878	6
ENSG00000096433	ITPR3	4.88433e-09	614	3.24264e-35	608	1.26727e-43	rs115971401	6
ENSG00000103496	STX4	8.20364e-09	305	5.4361e-07	302	9.63059e-09	rs9319588	16
ENSG00000232629	HLA-DQB2	1.24233e-08	405	8.53276e-24	403	1.26727e-43	rs115971401	6
ENSG00000080603	SRCAP	1.30431e-08	344	1.79088e-07	328	9.63059e-09	rs9319588	16
ENSG00000241106	HLA-DOB	1.33087e-08	433	4.51256e-23	433	1.26727e-43	rs115971401	6
ENSG00000135148	TRAFD1	2.64605e-08	425	3.9846e-09	418	4.28326e-08	rs3858704	12
ENSG00000122986	HVCN1	2.75241e-08	265	8.3374e-13	263	7.22817e-14	rs11065783	12
ENSG00000260911	RP11-196G11	2.75825e-08	304	3.75082e-08	300	9.63059e-09	rs9319588	16
ENSG00000261840	RP11-146F11	2.79732e-08	333	5.27597e-07	328	9.63059e-09	rs9319588	16
ENSG00000204580	DDR1	3.08541e-08	170	5.77596e-61	160	2.41435e-26	rs3094208	6
ENSG00000151006	PRSS53	3.41848e-08	300	1.77041e-08	295	9.63059e-09	rs9319588	16
ENSG00000261359	C16orf98	5.42243e-08	286			9.63059e-09	rs9319588	16
ENSG00000167397	VKORC1	6.0588e-08	298	1.113e-08	293	9.63059e-09	rs9319588	16
ENSG00000196787	HIST1H2AG	6.0993e-08	629	1.70097e-08	581	6.14461e-13	rs151289341	6
ENSG00000103490	PYCARD	6.89941e-08	286	3.89748e-07	283	9.63059e-09	rs9319588	16
ENSG00000156860	FBRS	7.59257e-08	334	6.08842e-07	334	9.63059e-09	rs9319588	16
ENSG00000260082	RP11-2C24	7.60612e-08	363	9.77516e-07	359	9.63059e-09	rs9319588	16
ENSG00000261346	RP11-297C4	8.39842e-08	297	3.04264e-07	294	9.63059e-09	rs9319588	16
ENSG00000260852	FBXL19-AS1	9.70897e-08	348	4.85997e-07	342	9.63059e-09	rs9319588	16
ENSG00000089280	FUS	1.20244e-07	286	7.21744e-07	283	9.63059e-09	rs9319588	16
ENSG00000196735	HLA-DQA1	1.2144e-07	335	2.05769e-55	333	1.26727e-43	rs115971401	6
ENSG00000099385	BCL7C	1.46419e-07	360	8.0791e-08	355	9.63059e-09	rs9319588	16
ENSG00000260219	RP11-347C12	1.47328e-07	264	5.78423e-07	259	9.63059e-09	rs9319588	16
ENSG00000169627	BOLA2B	1.49212e-07	241	3.35804e-07	236	9.63059e-09	rs9319588	16
ENSG00000262766	RP11-196G11	1.77431e-07	296	9.19023e-08	292	9.63059e-09	rs9319588	16
ENSG00000124693	HIST1H3B	1.8427e-07	801			1.56899e-12	rs1935234	6
ENSG00000124657	OR2B6	2.08085e-07	538	2.03059e-07	533	6.14461e-13	rs151289341	6
ENSG00000217275	RP1-34B20	2.14645e-07	761	3.73002e-11	736	1.56899e-12	rs1935234	6
ENSG00000233822	HIST1H2BN	2.32074e-07	542	2.33357e-07	535	6.14461e-13	rs151289341	6
ENSG00000100629	CEP128	2.51582e-07	736	4.50197e-09	685	1.95644e-13	rs4903961	14
ENSG00000269293	RP1-265C24	2.75325e-07	496	3.56829e-07	490	1.26434e-10	rs146663041	6
ENSG00000138442	WDR12	2.84945e-07	403	1.97262e-09	397	1.10483e-14	rs11571292	2
ENSG00000052344	PRSS8	3.09845e-07	294	3.412e-07	290	9.63059e-09	rs9319588	16
ENSG00000184348	HIST1H2AK	3.1352e-07	542			6.14461e-13	rs151289341	6
ENSG00000260625	RP11-452L6	3.26079e-07	255	4.82254e-07	253	9.63059e-09	rs9319588	16
ENSG00000260060	RP11-388M20	3.31117e-07	286	7.8851e-08	283	9.63059e-09	rs9319588	16
ENSG00000261332	RP11-297C4	3.60867e-07	301	6.2375e-07	296	9.63059e-09	rs9319588	16
ENSG00000204428	LY6G5C	3.63577e-07	233	7.66462e-40	228	2.41435e-26	rs3094208	6
ENSG00000160856	FCRL3	3.75077e-07	792	1.46306e-07	786	1.4967e-09	rs2317230	1
ENSG00000169951	ZNF764	3.80628e-07	327	7.79708e-07	323	9.63059e-09	rs9319588	16
ENSG00000261614	CSDAP1	3.87967e-07	253	1.6464e-07	251	9.63059e-09	rs9319588	16
ENSG00000180035	ZNF48	3.95833e-07	277	6.46488e-06	264	9.63059e-09	rs9319588	16
ENSG00000185947	ZNF267	5.04253e-07	227	5.6409e-07	231	9.63059e-09	rs9319588	16
ENSG00000175938	ORAI3	5.49329e-07	344	7.56543e-07	340	9.63059e-09	rs9319588	16
ENSG00000099364	FBXL19	5.54292e-07	344	7.28133e-08	342	9.63059e-09	rs9319588	16
ENSG00000196747	HIST1H2AI	5.72289e-07	542	1.5445e-07	535	6.14461e-13	rs151289341	6
ENSG00000260487	RP11-297C4	5.89674e-07	297	4.21539e-07	292	9.63059e-09	rs9319588	16
ENSG00000137310	TCF19	6.1825e-07	214	9.73576e-57	210	2.41435e-26	rs3094208	6
ENSG00000266305	MIR4518	6.26836e-07	302			9.63059e-09	rs9319588	16
ENSG00000169955	ZNF747	7.03135e-07	320	6.53978e-07	319	9.63059e-09	rs9319588	16
ENSG00000150281	CTF1	7.11043e-07	357	8.14122e-07	354	9.63059e-09	rs9319588	16
ENSG00000224791	AC125238	7.66288e-07	498			1.10483e-14	rs11571292	2
ENSG00000111801	BTN3A3	7.70063e-07	736	6.06237e-11	704	1.56899e-12	rs1935234	6
ENSG00000149925	ALDOA	7.90593e-07	224	7.62947e-07	219	9.63059e-09	rs9319588	16
ENSG00000197846	HIST1H2BF	8.32059e-07	762			1.56899e-12	rs1935234	6
ENSG00000260083	MIR4519	8.50403e-07	360	4.14936e-07	353	9.63059e-09	rs9319588	16
ENSG00000264443	RP4-594I10	9.3402e-07	567			0.000236772	rs11802413	1
ENSG00000173166	RAPH1	9.5096e-07	468	8.80137e-12	488	1.10483e-14	rs11571292	2
ENSG00000149929	HIRIP3	1.02706e-06	218	3.59922e-07	213	9.63059e-09	rs9319588	16
ENSG00000235109	ZSCAN31	1.30718e-06	445	2.52383e-07	438	6.14461e-13	rs151289341	6
ENSG00000160183	TMPRSS3	1.34811e-06	1069	0.000326198	1018	2.90473e-05	rs34544259	21
ENSG00000261416	RP11-455F5	1.37905e-06	241	9.36174e-07	236	9.63059e-09	rs9319588	16
ENSG00000258130	RP11-347C12	1.44564e-06	241	2.86354e-06	236	9.63059e-09	rs9319588	16
ENSG00000175874	CREG2	1.45403e-06	770	1.06521e-06	773	8.58633e-05	rs60947251	2
ENSG00000111271	ACAD10	1.49394e-06	306	6.66404e-11	287	7.22817e-14	rs11065783	12
ENSG00000197476	RP11-170L3	1.63283e-06	207			1.18231e-08	rs12716978	16
ENSG00000257877	RP3-462E2	1.71463e-06	332			1.42069e-11	rs17550549	12
ENSG00000137338	PGBD1	1.8316e-06	458	2.48946e-06	453	6.14461e-13	rs151289341	6
ENSG00000149930	TAOK2	1.90626e-06	215	2.62368e-06	211	9.63059e-09	rs9319588	16
ENSG00000156858	PRR14	1.91279e-06	339	2.74698e-07	334	9.63059e-09	rs9319588	16
ENSG00000260494	AC002310	1.95323e-06	324			9.63059e-09	rs9319588	16
ENSG00000197162	ZNF785	1.98725e-06	331	3.56561e-07	326	9.63059e-09	rs9319588	16
ENSG00000102870	ZNF629	2.0034e-06	356	3.73474e-06	352	9.63059e-09	rs9319588	16
ENSG00000234076	TPRG1-AS1	2.02598e-06	688	2.24294e-05	683	4.88685e-08	rs2049218	3
ENSG00000180209	MYLPF	2.46154e-06	268	1.32628e-06	263	9.63059e-09	rs9319588	16
ENSG00000178226	PRSS36	2.58817e-06	292	1.77641e-07	287	9.63059e-09	rs9319588	16
ENSG00000167394	ZNF668	2.75768e-06	302	4.87694e-08	296	9.63059e-09	rs9319588	16
ENSG00000197062	RP5-874C20	2.80802e-06	462	1.87881e-06	459	6.14461e-13	rs151289341	6
ENSG00000261367	RP11-455F5	2.82695e-06	237	5.68857e-07	232	9.63059e-09	rs9319588	16
ENSG00000189134	NKAPL	3.01823e-06	464	1.3834e-07	459	6.14461e-13	rs151289341	6
ENSG00000257595	RP3-473L9	3.16087e-06	275	8.73625e-12	273	1.42069e-11	rs17550549	12
ENSG00000167395	ZNF646	4.28305e-06	301	5.5959e-08	296	9.63059e-09	rs9319588	16
ENSG00000103510	KAT8	6.08381e-06	295	7.66275e-08	292	9.63059e-09	rs9319588	16
ENSG00000124549	BTN2A3P	7.14359e-06	732	1.62405e-09	707	1.56899e-12	rs1935234	6
ENSG00000158435	CNOT11	7.50749e-06	758	6.12084e-07	758	8.58633e-05	rs60947251	2
ENSG00000234745	HLA-B	7.76012e-06	214	2.07894e-54	210	2.41435e-26	rs3094208	6
ENSG00000196331	HIST1H2BO	8.58366e-06	540			6.14461e-13	rs151289341	6
ENSG00000099365	STX1B	8.76641e-06	329	5.45819e-08	314	9.63059e-09	rs9319588	16
ENSG00000163519	TRAT1	8.85076e-06	502	0.0158812	502	1.76679e-06	rs6777076	3
ENSG00000163534	FCRL1	9.29481e-06	835	8.41851e-06	833	1.4967e-09	rs2317230	1
ENSG00000241609	RP11-367J7	9.75511e-06	787			1.4967e-09	rs2317230	1
ENSG00000178562	CD28	1.00682e-05	498	2.08316e-11	495	1.10483e-14	rs11571292	2
ENSG00000077238	IL4R	1.07911e-05	734	0.00850684	733	0.000146711	rs35788748	16
ENSG00000173276	ZBTB21	1.10666e-05	1072	1.50706e-05	1094	2.90473e-05	rs34544259	21
ENSG00000169957	ZNF768	1.52115e-05	315	1.81727e-07	312	9.63059e-09	rs9319588	16
ENSG00000182010	RTKN2	1.69867e-05	749	6.47267e-09	746	6.41474e-08	rs1432413	10
ENSG00000149932	TMEM219	1.91557e-05	212	1.46868e-06	208	9.63059e-09	rs9319588	16
ENSG00000103507	BCKDK	1.9423e-05	296	2.3254e-08	292	9.63059e-09	rs9319588	16
ENSG00000198315	ZKSCAN8	2.01707e-05	493	2.36732e-07	490	1.09368e-09	rs1013135	6
ENSG00000228436	RP5-864K19	2.04669e-05	547	6.44137e-05	547	1.29864e-05	rs1775654	1
ENSG00000155666	KDM8	2.09296e-05	763	0.0327525	753	0.000146711	rs35788748	16
ENSG00000089009	RPL6	2.10923e-05	392	2.30914e-05	391	4.50263e-06	rs2240192	12
ENSG00000229186	ADAM1A	2.5802e-05	356			7.22817e-14	rs11065783	12
ENSG00000219392	RP1-265C24	2.68997e-05	500	1.28694e-06	497	1.09368e-09	rs1013135	6
ENSG00000240065	PSMB9	2.91721e-05	460	9.98139e-33	460	1.26727e-43	rs115971401	6
ENSG00000187990	HIST1H2BG	2.96902e-05	765			1.56899e-12	rs1935234	6
ENSG00000259984	RP11-335G20	3.12526e-05	602			0.000236772	rs11802413	1
ENSG00000204267	TAP2	3.52253e-05	448	4.3773e-28	452	1.26727e-43	rs115971401	6
ENSG00000106211	HSPB1	3.9891e-05	284	0.00135883	279	0.00027682	rs7799513	7
ENSG00000223865	HLA-DPB1	4.26208e-05	521	4.87046e-53	517	1.26727e-43	rs115971401	6
ENSG00000160188	RSPH1	4.36988e-05	1070	3.40974e-07	964	2.90473e-05	rs34544259	21
ENSG00000197459	HIST1H2BH	4.68672e-05	765			1.56899e-12	rs1935234	6

## Sheet: Rheumatoid arthritis
Ensembl ID	Gene symbol	CoMM-S4 pvalue (eQTLGen)	No. SNPs (eQTLGen)	CoMM-S4 pvalue (GTEx v8 whole blood)	No. SNPs (GTEx v8 whole blood)	Smallest GWAS pvalue (<1MB from gene center)	rsid with smallest GWAS pvalue	chromosome
ENSG00000112473	SLC39A7	0	548	0	547	2.76011e-129	rs112112734	6
ENSG00000112511	PHF1	0	569	0	568	2.76011e-129	rs112112734	6
ENSG00000197283	SYNGAP1	0	571	0	569	2.76011e-129	rs112112734	6
ENSG00000202441	RNY4P10	0	548			1.94162e-127	rs2760995	6
ENSG00000204188	GGNBP1	0	616			1.94162e-127	rs2760995	6
ENSG00000204220	PFDN6	0	559	0	558	2.76011e-129	rs112112734	6
ENSG00000204227	RING1	0	548	0	547	2.76011e-129	rs112112734	6
ENSG00000204231	RXRB	0	547	0	547	2.76011e-129	rs112112734	6
ENSG00000213588	ZBTB9	0	575			2.76011e-129	rs112112734	6
ENSG00000223501	VPS52	0	556	0	556	2.76011e-129	rs112112734	6
ENSG00000227057	WDR46	0	557	0	558	2.76011e-129	rs112112734	6
ENSG00000232940	HCG25	0	554	0	553	1.94162e-127	rs2760995	6
ENSG00000235863	B3GALT4	0	557	0	556	2.76011e-129	rs112112734	6
ENSG00000236104	ZBTB22	0	563	0	562	2.76011e-129	rs112112734	6
ENSG00000237441	RGL2	0	559	0	559	2.76011e-129	rs112112734	6
ENSG00000237649	KIFC1	0	569	0	568	2.76011e-129	rs112112734	6
ENSG00000112514	CUTA	0	570	0	569	2.76011e-129	rs112112734	6
ENSG00000231925	TAPBP	0	561	0	561	2.76011e-129	rs112112734	6
ENSG00000224796	RPL32P1	0	521	0	520	1.94162e-127	rs2760995	6
ENSG00000204209	DAXX	5.39461e-299	563	0	562	2.76011e-129	rs112112734	6
ENSG00000204248	COL11A2	1.01088e-289	546	0	546	2.76011e-129	rs112112734	6
ENSG00000204257	HLA-DMA	2.32246e-285	491	6.47484e-305	494	2.76011e-129	rs112112734	6
ENSG00000234515	PPP1R2P1	5.56082e-280	465	3.44682e-290	464	2.76011e-129	rs112112734	6
ENSG00000231500	RPS18	4.91479e-275	557	0	556	2.76011e-129	rs112112734	6
ENSG00000213654	GPSM3	5.60405e-275	338	8.64241e-271	333	2.76011e-129	rs112112734	6
ENSG00000204256	BRD2	2.07985e-273	496	2.6563e-305	494	2.76011e-129	rs112112734	6
ENSG00000242574	HLA-DMB	4.67091e-270	494	0	493	2.76011e-129	rs112112734	6
ENSG00000258388	EGFL8	1.0396e-267	324			1.94162e-127	rs2760995	6
ENSG00000204287	HLA-DRA	2.94347e-254	337	1.41112e-279	333	2.76011e-129	rs112112734	6
ENSG00000168394	TAP1	3.29237e-250	458	3.03668e-260	460	2.76011e-129	rs112112734	6
ENSG00000204310	AGPAT1	5.09614e-247	326	8.16118e-272	329	2.76011e-129	rs112112734	6
ENSG00000204344	STK19	2.65942e-246	346	5.02488e-243	341	2.76011e-129	rs112112734	6
ENSG00000204314	PRRT1	1.64142e-244	322	1.6372e-254	317	2.76011e-129	rs112112734	6
ENSG00000241404	EGFL8	5.32061e-244	324	5.33452e-267	319	2.76011e-129	rs112112734	6
ENSG00000204308	RNF5	5.09551e-243	335	2.76405e-270	329	1.94162e-127	rs2760995	6
ENSG00000204315	FKBPL	1.45448e-242	339	7.65667e-253	332	2.76011e-129	rs112112734	6
ENSG00000204301	NOTCH4	2.47126e-230	339	3.96388e-265	334	2.76011e-129	rs112112734	6
ENSG00000204366	ZBTB12	3.47988e-227	335	5.04213e-203	330	2.76011e-129	rs112112734	6
ENSG00000204348	DOM3Z	5.71679e-226	346	2.71789e-247	341	2.76011e-129	rs112112734	6
ENSG00000204304	PBX2	1.23554e-224	336	4.7558e-269	331	2.76011e-129	rs112112734	6
ENSG00000221988	PPT2	1.94347e-220	322	5.12949e-253	317	2.76011e-129	rs112112734	6
ENSG00000204371	EHMT2	8.92227e-219	335	2.60101e-224	330	2.76011e-129	rs112112734	6
ENSG00000204305	AGER	2.09994e-214	335	3.89962e-274	330	2.76011e-129	rs112112734	6
ENSG00000204228	HSD17B8	8.40194e-212	548	0	547	2.76011e-129	rs112112734	6
ENSG00000204386	NEU1	1.27261e-210	335	9.62348e-224	330	2.76011e-129	rs112112734	6
ENSG00000166278	C2	2.91432e-209	335	2.35568e-221	330	2.76011e-129	rs112112734	6
ENSG00000204389	HSPA1A	1.42331e-204	242	1.21832e-198	236	2.76011e-129	rs112112734	6
ENSG00000266509	MIR3934	4.7361e-201	619			8.26383e-122	rs115262684	6
ENSG00000213676	ATF6B	6.59972e-199	367	3.02614e-256	336	2.76011e-129	rs112112734	6
ENSG00000269490	SBP1	2.47321e-194	619			8.26383e-122	rs115262684	6
ENSG00000204252	HLA-DOA	6.88556e-192	509	0	509	2.76011e-129	rs112112734	6
ENSG00000248290	TNXA	2.58464e-191	370			1.94162e-127	rs2760995	6
ENSG00000204420	C6orf25	8.18937e-190	233	1.25783e-187	228	2.76011e-129	rs112112734	6
ENSG00000255552	LY6G6E	1.5571e-189	233	5.83691e-187	228	2.76011e-129	rs112112734	6
ENSG00000204424	LY6G6F	2.05736e-189	233	8.99228e-187	228	2.76011e-129	rs112112734	6
ENSG00000204427	ABHD16A	7.89878e-189	233	5.57651e-187	228	2.76011e-129	rs112112734	6
ENSG00000204394	VARS	5.57001e-188	233	3.06305e-187	228	1.85433e-139	rs117876414	6
ENSG00000213719	CLIC1	1.24214e-187	233	1.85334e-186	228	2.76011e-129	rs112112734	6
ENSG00000201207	Y_RNA	6.27969e-187	232			1.94162e-127	rs2760995	6
ENSG00000228727	SAPCD1	6.54647e-186	233	1.69597e-186	228	1.94162e-127	rs2760995	6
ENSG00000204439	C6orf47	2.59601e-185	232	2.18015e-184	227	2.76011e-129	rs112112734	6
ENSG00000204421	LY6G6C	2.78228e-185	233	9.09863e-188	228	2.76011e-129	rs112112734	6
ENSG00000204356	NELFE	3.22894e-183	342	1.64606e-243	341	1.94162e-127	rs2760995	6
ENSG00000204444	APOM	3.00441e-174	232	8.6418e-184	227	2.76011e-129	rs112112734	6
ENSG00000204410	MSH5	3.96139e-168	233	1.07102e-183	228	2.76011e-129	rs112112734	6
ENSG00000204392	LSM2	6.12805e-168	233	5.63433e-187	228	2.76011e-129	rs112112734	6
ENSG00000137288	MNF1	2.83415e-166	619	2.10272e-200	620	8.16015e-121	rs138256019	6
ENSG00000204463	BAG6	8.00455e-164	232	7.09356e-180	227	2.76011e-129	rs112112734	6
ENSG00000231852	CYP21A2	4.62385e-162	378	2.61558e-247	373	2.76011e-129	rs112112734	6
ENSG00000250535	STK19P	8.20726e-156	377	1.27488e-234	372	1.94162e-127	rs2760995	6
ENSG00000204469	PRRC2A	2.48619e-152	230	4.89001e-174	224	2.76011e-129	rs112112734	6
ENSG00000204261	XXbac-BPG246D15	7.33109e-149	457	8.84734e-262	455	1.94162e-127	rs2760995	6
ENSG00000204396	VWA7	3.79314e-146	233	6.90023e-183	228	1.94162e-127	rs2760995	6
ENSG00000204438	GPANK1	8.85514e-145	232	1.74138e-183	227	2.76011e-129	rs112112734	6
ENSG00000232629	HLA-DQB2	1.98129e-142	405	5.1868e-200	403	2.76011e-129	rs112112734	6
ENSG00000204390	HSPA1L	6.25878e-133	235	1.14203e-197	236	2.76011e-129	rs112112734	6
ENSG00000244731	C4A	4.92221e-128	346	1.25036e-228	341	2.76011e-129	rs112112734	6
ENSG00000237541	HLA-DQA2	6.63106e-127	400	4.5929e-163	401	1.94162e-127	rs2760995	6
ENSG00000204435	CSNK2B	2.17496e-122	232	4.34399e-183	227	2.76011e-129	rs112112734	6
ENSG00000204264	PSMB8	1.72694e-119	456	2.88562e-251	455	2.76011e-129	rs112112734	6
ENSG00000223534	HLA-DQB1-AS1	7.43133e-119	346	4.67484e-234	345	1.94162e-127	rs2760995	6
ENSG00000204338	CYP21A1P	1.56649e-115	357	2.82022e-223	347	1.94162e-127	rs2760995	6
ENSG00000196126	HLA-DRB1	8.94696e-113	319	2.32656e-246	320	1.94162e-127	rs2760995	6
ENSG00000224389	C4B	1.72006e-106	378	4.34799e-229	373	1.94162e-127	rs2760995	6
ENSG00000224557	HLA-DPB2	6.78226e-105	525	0	521	2.76011e-129	rs112112734	6
ENSG00000168477	TNXB	3.23823e-104	378	4.22616e-257	354	2.76011e-129	rs112112734	6
ENSG00000227939	RPL3P2	1.71108e-102	214	4.64945e-101	210	8.73188e-46	rs1265888	6
ENSG00000227507	LTB	1.4812e-99	214	2.66542e-100	210	2.76011e-129	rs112112734	6
ENSG00000231389	HLA-DPA1	9.58752e-96	517	0	516	2.76011e-129	rs112112734	6
ENSG00000204498	NFKBIL1	2.21907e-94	214	7.19781e-100	210	2.76011e-129	rs112112734	6
ENSG00000213722	DDAH2	8.42999e-94	233	1.13994e-183	228	2.76011e-129	rs112112734	6
ENSG00000240053	LY6G5B	8.09532e-92	233	6.48553e-167	228	2.76011e-129	rs112112734	6
ENSG00000204576	PRR3	7.46821e-90	148	4.01681e-89	144	1.16131e-33	rs184227609	6
ENSG00000204590	GNL1	1.97843e-89	143	1.79115e-89	143	1.16131e-33	rs184227609	6
ENSG00000137343	ATAT1	4.15938e-89	162	2.81656e-88	158	1.16131e-33	rs184227609	6
ENSG00000222894	AL662800	5.52836e-89	162			1.16131e-33	rs184227609	6
ENSG00000146112	PPP1R18	6.32076e-89	152	2.18723e-89	148	1.16131e-33	rs184227609	6
ENSG00000204569	PPP1R10	7.07116e-89	162	1.25146e-88	158	1.16131e-33	rs184227609	6
ENSG00000235781	XXbac-BPG249D20	9.2949e-89	135	5.31828e-88	132	1.16131e-33	rs184227609	6
ENSG00000204560	DHX16	1.9749e-88	162	2.96332e-88	158	1.16131e-33	rs184227609	6
ENSG00000199332	Y_RNA	2.38409e-86	214			8.20694e-49	rs140928277	6
ENSG00000204568	MRPS18B	4.18868e-86	162	1.44565e-88	158	1.16131e-33	rs184227609	6
ENSG00000213780	GTF2H4	1.40683e-83	170	1.22914e-81	166	1.16131e-33	rs184227609	6
ENSG00000204564	C6orf136	4.48603e-83	162	1.71851e-88	158	1.16131e-33	rs184227609	6
ENSG00000179344	HLA-DQB1	8.03179e-83	349	2.65575e-181	351	2.76011e-129	rs112112734	6
ENSG00000204574	ABCF1	8.95595e-81	156	1.30791e-89	146	1.16131e-33	rs184227609	6
ENSG00000229391	HLA-DRB6	3.14304e-80	315	7.89733e-196	312	2.76011e-129	rs112112734	6
ENSG00000201988	Y_RNA	3.70204e-80	134	5.87833e-81	130	2.95191e-33	rs139395255	6
ENSG00000137404	NRM	4.59923e-78	152	3.55045e-89	148	1.16131e-33	rs184227609	6
ENSG00000204472	AIF1	1.48446e-76	228	1.09773e-179	224	2.76011e-129	rs112112734	6
ENSG00000225059	XXbac-BPG248L24	6.894e-76	214			8.73188e-46	rs1265888	6
ENSG00000196230	TUBB	4.43434e-74	146	3.09786e-89	147	1.16131e-33	rs184227609	6
ENSG00000137337	MDC1	9.08494e-73	152	6.90514e-89	147	1.16131e-33	rs184227609	6
ENSG00000226979	LTA	5.80228e-72	214	8.45011e-101	210	2.76011e-129	rs112112734	6
ENSG00000232810	TNF	1.1867e-67	214	3.29615e-101	210	2.76011e-129	rs112112734	6
ENSG00000204388	HSPA1B	2.0445e-67	275	1.37557e-208	260	2.76011e-129	rs112112734	6
ENSG00000204387	C6orf48	1.3728e-65	301	4.61725e-200	284	2.76011e-129	rs112112734	6
ENSG00000206337	HCP5	1.66164e-65	214	4.05838e-101	210	2.0837e-105	rs114365500	6
ENSG00000213760	ATP6V1G2	2.01546e-54	214	2.4742e-98	210	2.76011e-129	rs112112734	6
ENSG00000236603	RANP1	6.52069e-48	105	1.49688e-46	103	1.16131e-33	rs184227609	6
ENSG00000204475	NCR3	2.90201e-46	214	1.42775e-95	210	2.76011e-129	rs112112734	6
ENSG00000228789	HCG22	3.63677e-43	193			1.16131e-33	rs184227609	6
ENSG00000204267	TAP2	1.52301e-39	448	4.88565e-220	452	2.76011e-129	rs112112734	6
ENSG00000161904	LEMD2	5.98523e-37	638	1.1721e-197	638	4.51454e-42	rs2071471	6
ENSG00000204536	CCHCR1	1.03773e-35	214	8.86762e-87	210	8.73188e-46	rs1265888	6
ENSG00000223865	HLA-DPB1	2.33555e-35	521	0	517	2.76011e-129	rs112112734	6
ENSG00000220583	RPL35P2	9.7436e-35	625			2.5137e-19	rs6904716	6
ENSG00000186577	C6orf1	1.04797e-34	620	5.56815e-35	622	2.5137e-19	rs6904716	6
ENSG00000137309	HMGA1	1.07372e-34	619	2.93618e-35	616	2.5137e-19	rs6904716	6
ENSG00000196114	RP3-391O22	4.53052e-34	658			2.5137e-19	rs6904716	6
ENSG00000204614	TRIM40	1.68718e-33	86	1.19444e-32	73	4.07928e-21	rs139141104	6
ENSG00000233892	PAIP1P1	1.87767e-33	86	2.22021e-33	86	4.07928e-21	rs139141104	6
ENSG00000204428	LY6G5C	4.12289e-32	233	1.82842e-131	228	2.76011e-129	rs112112734	6
ENSG00000137411	VARS2	1.27577e-31	170	9.15506e-72	166	1.16131e-33	rs184227609	6
ENSG00000204482	LST1	1.39602e-31	214	2.46452e-97	210	2.76011e-129	rs112112734	6
ENSG00000204599	TRIM39	2.23205e-31	89	9.11526e-34	89	4.07928e-21	rs139141104	6
ENSG00000241106	HLA-DOB	3.04076e-31	433	7.46065e-183	433	2.76011e-129	rs112112734	6
ENSG00000231074	HCG18	3.53357e-31	89	1.96926e-28	89	4.07928e-21	rs139141104	6
ENSG00000198563	DDX39B	6.59817e-31	214	3.95102e-77	210	2.64302e-111	rs142144003	6
ENSG00000204592	HLA-E	9.93626e-31	105	1.11381e-46	103	1.16131e-33	rs184227609	6
ENSG00000241370	RPP21	1.7897e-30	89	7.17087e-34	89	4.07928e-21	rs139141104	6
ENSG00000225339	RP11-513I15	5.01931e-29	628	2.65291e-35	621	2.5137e-19	rs6904716	6
ENSG00000137310	TCF19	7.92439e-29	214	4.42087e-95	210	8.73188e-46	rs1265888	6
ENSG00000214894	LINC00243	2.24932e-24	152	1.66251e-70	148	1.16131e-33	rs184227609	6
ENSG00000124507	PACSIN1	1.35497e-23	656	1.41751e-32	647	2.5137e-19	rs6904716	6
ENSG00000112664	NUDT3	1.85131e-22	627			2.5137e-19	rs6904716	6
ENSG00000206344	HCG27	2.03624e-22	214	2.72132e-78	210	8.73188e-46	rs1265888	6
ENSG00000204351	SKIV2L	4.74192e-22	346	4.87781e-207	341	2.76011e-129	rs112112734	6
ENSG00000124614	RPS10	1.25e-21	638	9.88827e-34	639	2.5137e-19	rs6904716	6
ENSG00000235272	FAM103A2P	3.02504e-21	976			1.58098e-18	rs3093017	6
ENSG00000225851	HLA-S	2.92069e-20	214	1.84102e-49	210	8.73188e-46	rs1265888	6
ENSG00000146221	TCTE1	7.44709e-19	604			2.46649e-12	rs80202727	6
ENSG00000124608	AARS2	1.22175e-18	602	1.66131e-13	597	2.46649e-12	rs80202727	6
ENSG00000172426	RSPH9	2.78306e-16	641	2.96434e-16	639	2.46649e-12	rs80202727	6
ENSG00000204516	MICB	7.99981e-16	214	6.97825e-79	210	2.76011e-129	rs112112734	6
ENSG00000137312	FLOT1	1.58177e-15	134	3.83039e-74	134	1.16131e-33	rs184227609	6
ENSG00000111801	BTN3A3	1.74354e-15	736	2.48503e-12	704	5.13606e-13	rs6901118	6
ENSG00000164458	T	4.62374e-15	1041			1.58098e-18	rs3093017	6
ENSG00000172432	GTPBP2	5.6566e-15	633	3.14402e-17	634	2.46649e-12	rs80202727	6
ENSG00000235559	NOL5BP	6.32022e-15	318			2.5883e-16	rs181943824	6
ENSG00000096080	MRPS18A	8.21803e-15	640	2.25955e-16	637	2.46649e-12	rs80202727	6
ENSG00000096384	HSP90AB1	9.41178e-15	613	3.01241e-15	610	2.46649e-12	rs80202727	6
ENSG00000204580	DDR1	2.15226e-14	170	1.28041e-79	160	1.16131e-33	rs184227609	6
ENSG00000204613	TRIM10	2.84612e-14	86	5.68188e-32	86	4.07928e-21	rs139141104	6
ENSG00000198339	HIST1H4I	3.49246e-14	629			5.13606e-13	rs6901118	6
ENSG00000124657	OR2B6	4.63712e-14	538	5.12805e-14	533	2.80023e-13	rs74984315	6
ENSG00000196747	HIST1H2AI	5.18104e-14	542	7.59584e-14	535	2.80023e-13	rs74984315	6
ENSG00000184348	HIST1H2AK	6.44042e-14	542			2.80023e-13	rs74984315	6
ENSG00000219682	RP3-425P12	6.84868e-14	922	1.7414e-13	914	1.26549e-12	rs6905021	6
ENSG00000233822	HIST1H2BN	7.16859e-14	542	6.45844e-14	535	2.80023e-13	rs74984315	6
ENSG00000234127	TRIM26	8.26596e-14	86	2.30222e-33	86	4.07928e-21	rs139141104	6
ENSG00000198502	HLA-DRB5	1.37054e-13	314	3.93209e-100	313	1.85433e-139	rs117876414	6
ENSG00000157593	SLC35B2	1.39665e-13	613	2.1504e-14	607	2.46649e-12	rs80202727	6
ENSG00000198315	ZKSCAN8	1.41188e-13	493	6.57734e-14	490	3.06244e-13	rs34358978	6
ENSG00000178233	TMEM151B	2.27592e-13	602			2.46649e-12	rs80202727	6
ENSG00000197279	ZNF165	2.48188e-13	510	1.77159e-13	505	2.80023e-13	rs74984315	6
ENSG00000220875	HIST1H3PS1	4.75779e-13	745	2.74308e-13	722	5.13606e-13	rs6901118	6
ENSG00000235109	ZSCAN31	1.11225e-12	445	1.98021e-13	438	2.80023e-13	rs74984315	6
ENSG00000064995	TAF11	1.33114e-12	563	6.71808e-15	560	3.72731e-12	rs12196992	6
ENSG00000196787	HIST1H2AG	2.50503e-12	629	2.87803e-13	581	5.13606e-13	rs6901118	6
ENSG00000217275	RP1-34B20	3.10531e-12	761	4.14093e-13	736	5.13606e-13	rs6901118	6
ENSG00000216331	HIST1H1PS1	4.36517e-12	763	6.79376e-13	740	5.13606e-13	rs6901118	6
ENSG00000197697	HIST1H2BE	6.70313e-12	759			5.13606e-13	rs6901118	6
ENSG00000203813	HIST1H3H	8.39016e-12	542			2.80023e-13	rs74984315	6
ENSG00000217159	LARP1P1	1.6546e-11	765	7.44053e-13	747	5.13606e-13	rs6901118	6
ENSG00000203362	RP3-337H4	2.25852e-11	629	1.91976e-11	624	3.97912e-12	rs2233424	6
ENSG00000180596	HIST1H2BC	2.74038e-11	767	1.03876e-12	748	5.13606e-13	rs6901118	6
ENSG00000188987	HIST1H4D	3.35535e-11	761			5.13606e-13	rs6901118	6
ENSG00000235238	SUMO2P1	6.2307e-11	30	1.6254e-11	30	1.8813e-16	rs149964805	6
ENSG00000124557	BTN1A1	9.82459e-11	736	3.10595e-11	711	5.13606e-13	rs6901118	6
ENSG00000204528	PSORS1C3	1.0714e-10	214	2.34251e-79	210	8.73188e-46	rs1265888	6
ENSG00000264878	Z85986	1.14679e-10	704			2.51528e-09	rs13196204	6
ENSG00000197914	HIST1H4K	1.32656e-10	542			4.7673e-13	rs2859375	6
ENSG00000196735	HLA-DQA1	1.34338e-10	335	1.66999e-221	333	2.76011e-129	rs112112734	6
ENSG00000218186	KRT8P43	2.08677e-10	880	1.43599e-09	875	1.26549e-12	rs6905021	6
ENSG00000168298	HIST1H1E	2.79923e-10	765	1.02784e-12	746	5.13606e-13	rs6901118	6
ENSG00000146197	SCUBE3	3.13166e-10	522	1.73391e-11	517	2.51528e-09	rs13196204	6
ENSG00000204531	POU5F1	3.64635e-10	214	6.40292e-94	210	8.73188e-46	rs1265888	6
ENSG00000219470	RP3-337H4	4.34457e-10	622	6.59615e-11	615	2.46649e-12	rs80202727	6
ENSG00000189134	NKAPL	4.76592e-10	464	2.91217e-12	459	2.80023e-13	rs74984315	6
ENSG00000124571	XPO5	5.15945e-10	620	1.88444e-11	623	2.46649e-12	rs80202727	6
ENSG00000225921	NOL7	5.54357e-10	790	9.4852e-07	783	1.14546e-07	rs2235369	6
ENSG00000241549	GUSBP2	5.72017e-10	643	4.65394e-12	602	5.13606e-13	rs6901118	6
ENSG00000237719	RP1-179N16	6.62126e-10	726	1.49761e-09	722	2.51528e-09	rs13196204	6
ENSG00000189325	C6orf222	8.15803e-10	713	1.24564e-09	714	2.51528e-09	rs13196204	6
ENSG00000112812	PRSS16	1.05966e-09	623	6.65647e-12	606	5.13606e-13	rs6901118	6
ENSG00000112033	PPARD	1.16895e-09	578	4.29502e-10	560	2.51528e-09	rs13196204	6
ENSG00000137331	IER3	1.18648e-09	139	3.30288e-78	136	1.16131e-33	rs184227609	6
ENSG00000228403	RP11-563N6	1.28143e-09	622	9.01688e-05	620	2.4157e-06	rs7097397	10
ENSG00000187626	ZKSCAN4	2.26922e-09	467	4.5528e-13	462	2.80023e-13	rs74984315	6
ENSG00000220349	RP3-431A14	2.43379e-09	816			2.51528e-09	rs13196204	6
ENSG00000219891	ZSCAN12P1	4.45413e-09	506	6.85021e-14	501	4.7673e-13	rs2859375	6
ENSG00000217083	RP1-245M18	4.54058e-09	908	7.84441e-12	900	1.26549e-12	rs6905021	6
ENSG00000214922	HLA-F-AS1	6.71806e-09	30	1.28214e-09	30	8.28443e-17	rs116799333	6
ENSG00000204625	HCG9	7.92479e-09	30	1.24494e-09	30	6.61395e-19	rs114815710	6
ENSG00000226976	COX6A1P2	9.61919e-09	774	1.01666e-08	771	4.45275e-08	rs743926	6
ENSG00000204713	TRIM27	1.17503e-08	285	7.54502e-12	280	1.8813e-16	rs149964805	6
ENSG00000197459	HIST1H2BH	1.69442e-08	765			5.13606e-13	rs6901118	6
ENSG00000204642	HLA-F	1.75224e-08	30	1.21422e-05	30	8.28443e-17	rs116799333	6
ENSG00000243753	HLA-L	1.85809e-08	89	1.84355e-14	87	4.07928e-21	rs139141104	6
ENSG00000010704	HFE	1.96301e-08	779	2.79115e-13	761	5.13606e-13	rs6901118	6
ENSG00000236698	EIF1AXP1	3.11262e-08	512			7.07349e-08	rs2240335	1
ENSG00000137221	TJAP1	3.21676e-08	620	2.246e-09	602	2.46649e-12	rs80202727	6
ENSG00000204789	ZNF204P	3.86616e-08	656	6.35129e-14	632	2.80023e-13	rs74984315	6
ENSG00000235290	HLA-W	4.07731e-08	30	3.52068e-10	30	1.8813e-16	rs149964805	6
ENSG00000112062	MAPK14	4.36669e-08	731	2.67638e-10	732	2.51528e-09	rs13196204	6
ENSG00000269293	RP1-265C24	4.47295e-08	496	1.57082e-13	490	3.06244e-13	rs34358978	6
ENSG00000187990	HIST1H2BG	4.64511e-08	765			5.13606e-13	rs6901118	6
ENSG00000096070	BRPF3	4.65813e-08	730	9.4643e-10	719	2.51528e-09	rs13196204	6
ENSG00000232909	RP3-510O8	5.1857e-08	637	1.53917e-10	633	2.51528e-09	rs13196204	6
ENSG00000204681	GABBR1	5.62912e-08	30	1.24126e-07	30	8.28443e-17	rs116799333	6
ENSG00000112053	SLC26A8	6.45576e-08	717	1.02962e-08	731	2.51528e-09	rs13196204	6
ENSG00000197935	ZNF311	7.06641e-08	269			1.10402e-16	rs116545267	6
ENSG00000233916	ZDHHC20P1	8.96628e-08	30	5.16576e-11	30	1.8813e-16	rs149964805	6
ENSG00000112312	GMNN	1.11334e-07	892	3.89457e-12	887	1.26549e-12	rs6905021	6
ENSG00000158373	HIST1H2BD	1.13489e-07	766	5.46694e-08	745	5.13606e-13	rs6901118	6
ENSG00000170734	POLH	1.17494e-07	631	2.45537e-10	623	2.46649e-12	rs80202727	6
ENSG00000171453	POLR1C	1.30581e-07	620	2.66624e-10	615	2.46649e-12	rs80202727	6
ENSG00000269954	RP11-148O21	1.49781e-07	493			8.08507e-08	rs2618476	8
ENSG00000234369	TATDN1P1	2.0548e-07	624			1.26391e-08	rs56139217	10
ENSG00000122877	EGR2	2.70913e-07	616	3.18688e-13	631	1.26391e-08	rs56139217	10
ENSG00000204619	PPP1R11	2.75025e-07	30	8.75231e-11	30	4.07928e-21	rs139141104	6
ENSG00000186350	RXRA	2.90888e-07	847	2.92287e-05	834	0.000451774	rs2427952	9
ENSG00000230521	HCG4P7	4.59113e-07	30	7.00543e-08	30	1.8813e-16	rs149964805	6
ENSG00000261071	RP1-223E5	6.64802e-07	785			1.14546e-07	rs2235369	6
ENSG00000168274	HIST1H2AE	6.69804e-07	765			5.13606e-13	rs6901118	6
ENSG00000255518	RP11-148O21	7.83989e-07	492	4.04735e-06	488	8.08507e-08	rs2618476	8
ENSG00000124635	HIST1H2BJ	8.50887e-07	631	1.49186e-12	580	5.13606e-13	rs6901118	6
ENSG00000196812	ZSCAN16	9.41258e-07	498	1.10528e-13	494	2.80023e-13	rs74984315	6
ENSG00000255354	RP11-148O21	1.08316e-06	491	4.52954e-06	487	8.08507e-08	rs2618476	8
ENSG00000007866	TEAD3	1.17228e-06	590	1.34708e-08	585	2.51528e-09	rs13196204	6
ENSG00000157881	PANK4	1.24822e-06	542	4.03517e-05	534	6.69019e-05	rs2234167	1
ENSG00000150637	CD226	1.35681e-06	582	0.0463363	578	3.5506e-05	rs1610555	18
ENSG00000064999	ANKS1A	1.39559e-06	519	3.6702e-15	559	4.19211e-09	rs79658451	6
ENSG00000096060	FKBP5	1.48404e-06	577	2.46546e-09	626	2.51528e-09	rs13196204	6
ENSG00000131013	PPIL4	1.6215e-06	879	0.00130059	864	8.5157e-06	rs2275045	6
ENSG00000235560	AC002310	1.72596e-06	324	0.00317829	319	0.000283978	rs66989296	16
ENSG00000238024	DDX39BP2	1.8353e-06	30	1.79409e-09	30	6.61395e-19	rs114815710	6
ENSG00000124549	BTN2A3P	1.88255e-06	732	2.13524e-11	707	5.13606e-13	rs6901118	6
ENSG00000225450	RP3-508I15	1.91381e-06	497	5.31016e-05	492	7.56961e-08	rs2049986	22
ENSG00000219392	RP1-265C24	1.96828e-06	500	8.98087e-13	497	4.7673e-13	rs2859375	6
ENSG00000178199	ZC3H12D	2.54091e-06	897	5.88608e-06	886	8.5157e-06	rs2275045	6
ENSG00000026297	RNASET2	2.6288e-06	831	7.1718e-07	817	1.58098e-18	rs3093017	6
ENSG00000112486	CCR6	3.30495e-06	856	6.10115e-18	848	1.58098e-18	rs3093017	6
ENSG00000010017	RANBP9	4.49426e-06	797	4.61623e-07	801	1.14546e-07	rs2235369	6
ENSG00000227598	RP1-167A14	4.92569e-06	831	6.96644e-19	826	1.58098e-18	rs3093017	6
ENSG00000055211	GINM1	5.12626e-06	867	2.57483e-06	860	8.5157e-06	rs2275045	6
ENSG00000213413	PVRIG	5.37172e-06	352	0.00752131	361	7.2004e-06	rs1727142	7
ENSG00000112149	CD83	5.53163e-06	807	3.0536e-07	803	1.14546e-07	rs2235369	6
ENSG00000233330	RP1-12G14	5.63057e-06	870	0.000119091	866	8.5157e-06	rs2275045	6
ENSG00000074964	ARHGEF10L	5.67107e-06	788	3.60809e-07	762	7.07349e-08	rs2240335	1
ENSG00000050393	CCDC90A	5.77448e-06	797	0.000776825	796	1.14546e-07	rs2235369	6
ENSG00000120256	LRP11	5.93717e-06	895	1.63064e-05	889	8.5157e-06	rs2275045	6
ENSG00000118690	ARMC2	5.97618e-06	563	0.00277593	555	2.39273e-05	rs74421833	6
ENSG00000085514	PILRA	7.05691e-06	375	0.0187147	381	7.2004e-06	rs1727142	7
ENSG00000269468	AC004824	7.96536e-06	670			7.07349e-08	rs2240335	1
ENSG00000117118	SDHB	8.06176e-06	611	8.98954e-08	618	7.07349e-08	rs2240335	1
ENSG00000219222	RP11-480N24	8.41004e-06	579			3.97912e-12	rs2233424	6
ENSG00000137204	SLC22A7	9.43307e-06	580			2.46649e-12	rs80202727	6
ENSG00000183137	CEP57L1	1.02324e-05	566	0.00493668	567	2.39273e-05	rs74421833	6
ENSG00000182010	RTKN2	1.23284e-05	749	2.02374e-10	746	1.26391e-08	rs56139217	10
ENSG00000239521	GATS	1.71279e-05	357	0.0104303	365	7.2004e-06	rs1727142	7
ENSG00000186625	KATNA1	1.99529e-05	869	8.67316e-05	876	8.5157e-06	rs2275045	6
ENSG00000229390	MICD	2.06201e-05	30	3.86252e-11	30	1.8813e-16	rs149964805	6
ENSG00000197409	HIST1H3D	2.08061e-05	763	2.08102e-12	740	5.13606e-13	rs6901118	6
ENSG00000080947	CROCCP3	2.12878e-05	544	1.82117e-06	536	7.07349e-08	rs2240335	1
ENSG00000204616	TRIM31	2.14482e-05	30			4.07928e-21	rs139141104	6
ENSG00000131023	LATS1	2.25927e-05	878	0.000839987	877	8.5157e-06	rs2275045	6
ENSG00000125970	RALY	2.27881e-05	537	0.00157042	542	0.000135315	rs3803936	20
ENSG00000230912	RP3-508I15	2.28475e-05	508			7.56961e-08	rs2049986	22
ENSG00000140575	IQGAP1	2.38619e-05	662	1.6485e-05	663	4.11464e-06	rs7162211	15
ENSG00000197093	GAL3ST4	2.48439e-05	341	0.00202863	358	7.2004e-06	rs1727142	7
ENSG00000252448	SNORA63	2.51996e-05	565			0.000118595	rs12752271	1
ENSG00000166428	PLD4	2.55288e-05	374	0.113473	370	9.86207e-08	rs2819426	14
ENSG00000160226	C21orf2	2.80571e-05	772	0.000210709	636	2.29669e-07	rs3746965	21
ENSG00000163600	ICOS	2.82837e-05	491	0.00552312	485	1.63167e-06	rs231836	2
ENSG00000224791	AC125238	3.04903e-05	498			1.63167e-06	rs231836	2
ENSG00000228274	RP3-508I15	3.11798e-05	506	5.75373e-06	496	7.56961e-08	rs2049986	22
ENSG00000159579	RSPRY1	3.18654e-05	785	0.499938	775	0.000333802	rs55851794	16
ENSG00000112759	SLC29A1	3.35432e-05	617	4.21357e-15	613	2.46649e-12	rs80202727	6
ENSG00000226314	ZNF192P1	3.66515e-05	489	3.25756e-11	485	2.80023e-13	rs74984315	6
ENSG00000100324	TAB1	3.68314e-05	427	0.000134618	429	7.56961e-08	rs2049986	22
ENSG00000112039	FANCE	3.89709e-05	594	6.25728e-09	591	2.51528e-09	rs13196204	6
ENSG00000160213	CSTB	4.03119e-05	726	0.00604748	534	2.29669e-07	rs3746965	21
ENSG00000158406	HIST1H4H	4.11286e-05	752	1.40861e-11	736	5.13606e-13	rs6901118	6
ENSG00000100226	GTPBP1	4.41814e-05	497	0.000243059	492	7.56961e-08	rs2049986	22
ENSG00000268869	ESPNP	4.63247e-05	524			7.07349e-08	rs2240335	1
ENSG00000125971	DYNLRB1	4.89014e-05	548	0.000105591	542	4.37313e-05	rs6141534	20

## Sheet: Cerebral aneurysm
Ensembl ID	Gene symbol	CoMM-S4 pvalue (eQTLGen)	No. SNPs (eQTLGen)	CoMM-S4 pvalue (GTEx v8 whole blood)	No. SNPs (GTEx v8 whole blood)	Smallest GWAS pvalue (<1MB from gene center)	rsid with smallest GWAS pvalue	chromosome
ENSG00000164169	PRMT10	7.99159e-07	562	6.72085e-07	560	4.69807e-12	rs6841581	4
ENSG00000164168	TMEM184C	1.2521e-06	562	8.77234e-07	553	4.69807e-12	rs6841581	4
ENSG00000213277	RP11-332O19	2.02642e-06	610	5.96574e-05	606	8.97191e-08	rs12219304	10
ENSG00000177951	BET1L	2.40215e-06	291	0.0630008	289	1.56848e-12	rs12226402	11
ENSG00000196436	NPIPL2	5.91572e-06	645	0.000172509	651	5.63663e-05	rs11860284	16
ENSG00000076685	NT5C2	7.31555e-06	607	1.58518e-06	611	8.97191e-08	rs12219304	10
ENSG00000261476	RP11-77K12	1.02072e-05	606			2.23517e-05	rs4888422	16
ENSG00000167244	IGF2	1.40447e-05	712	0.0155534	664	3.63826e-06	rs7482894	11
ENSG00000100056	DGCR14	3.02909e-05	703	0.0733848	488	7.9803e-05	rs79833290	22
ENSG00000148842	CNNM2	3.75113e-05	575	0.033534	568	8.97191e-08	rs12219304	10

## Sheet: Congestive heart failure
Ensembl ID	Gene symbol	CoMM-S4 pvalue (eQTLGen)	No. SNPs (eQTLGen)	CoMM-S4 pvalue (GTEx v8 whole blood)	No. SNPs (GTEx v8 whole blood)	Smallest GWAS pvalue (<1MB from gene center)	rsid with smallest GWAS pvalue	chromosome
ENSG00000138792	ENPEP	1.36084e-10	633			9.59542e-09	rs2129981	4
ENSG00000109534	GAR1	1.36265e-08	621	8.75132e-09	619	9.59542e-09	rs2129981	4
ENSG00000264968	RP11-387H17	1.61646e-06	500			9.05836e-06	rs883544	17
ENSG00000226976	COX6A1P2	1.77634e-06	774	2.259e-05	771	2.54579e-07	rs34405021	6
ENSG00000092978	GPATCH2	9.00873e-06	941	0.00124144	895	5.41773e-05	rs10779304	1
ENSG00000196411	EPHB4	1.11088e-05	435	0.000137721	436	4.69808e-06	rs2230585	7
ENSG00000108306	FBXL20	1.33117e-05	491	0.00027524	473	9.05836e-06	rs883544	17
ENSG00000266469	CTB-131K11	1.73948e-05	481	0.00141589	475	9.05836e-06	rs883544	17
ENSG00000264878	Z85986	1.76721e-05	704			2.54579e-07	rs34405021	6
ENSG00000184557	SOCS3	2.44033e-05	870	9.18929e-05	868	0.000236349	rs761772	17
ENSG00000189325	C6orf222	3.0357e-05	713	3.51236e-05	714	2.54579e-07	rs34405021	6
ENSG00000125686	MED1	3.63449e-05	474	0.000268066	468	9.05836e-06	rs883544	17
ENSG00000267737	AC061992	4.62642e-05	862	2.00144e-05	850	0.000236349	rs761772	17
ENSG00000220349	RP3-431A14	4.86349e-05	816			2.54579e-07	rs34405021	6
ENSG00000177613	CSTF2T	4.87538e-05	720	0.540136	716	0.00108671	rs10999857	10
ENSG00000174171	RP11-23P13	4.99052e-05	465	9.259e-06	452	3.30232e-05	rs1081022	15

## Sheet: Ischemic stroke
Ensembl ID	Gene symbol	CoMM-S4 pvalue (eQTLGen)	No. SNPs (eQTLGen)	CoMM-S4 pvalue (GTEx v8 whole blood)	No. SNPs (GTEx v8 whole blood)	Smallest GWAS pvalue (<1MB from gene center)	rsid with smallest GWAS pvalue	chromosome
ENSG00000107954	NEURL	1.76348e-14	626	5.55187e-15	607	1.38811e-09	rs4918058	10
ENSG00000234699	RP11-225H22	8.16817e-13	622	1.23991e-13	622	1.38811e-09	rs4918058	10
ENSG00000148835	TAF5	8.55393e-13	620	1.01437e-13	617	1.38811e-09	rs4918058	10
ENSG00000185933	CALHM1	9.71083e-13	623			1.38811e-09	rs4918058	10
ENSG00000135148	TRAFD1	4.31551e-11	425	1.57429e-12	418	4.42421e-11	rs11065836	12
ENSG00000089234	BRAP	9.73049e-11	283	8.43712e-12	287	4.42421e-11	rs11065836	12
ENSG00000228261	RP11-127L20	1.33827e-10	651	5.68578e-10	649	1.38811e-09	rs4918058	10
ENSG00000111249	CUX2	9.62362e-10	268			4.42421e-11	rs11065836	12
ENSG00000107960	OBFC1	2.14537e-09	607	4.95658e-14	610	1.38811e-09	rs4918058	10
ENSG00000204842	ATXN2	2.36658e-09	272	1.46355e-10	273	4.42421e-11	rs11065836	12
ENSG00000065613	SLK	5.19022e-09	615	6.85329e-15	623	1.38811e-09	rs4918058	10
ENSG00000260461	RP11-541N10	8.36779e-09	606	1.03687e-14	603	1.38811e-09	rs4918058	10
ENSG00000148843	PDCD11	3.34119e-08	630	5.97699e-14	625	1.38811e-09	rs4918058	10
ENSG00000196850	PPTC7	4.6099e-08	296	6.81229e-11	286	4.42421e-11	rs11065836	12
ENSG00000089009	RPL6	7.67615e-08	392	7.39774e-09	391	2.45561e-08	rs11065992	12
ENSG00000174437	ATP2A2	7.74716e-08	347	3.0243e-10	341	4.42421e-11	rs11065836	12
ENSG00000107957	SH3PXD2A	1.34839e-07	612	1.41899e-14	600	1.38811e-09	rs4918058	10
ENSG00000135094	SDS	2.36735e-07	742	6.15545e-06	750	3.00867e-08	rs233721	12
ENSG00000186298	PPP1CC	4.41864e-07	270	5.77109e-10	261	4.42421e-11	rs11065836	12
ENSG00000089022	MAPKAPK5	7.38767e-07	342	1.05509e-11	337	4.42421e-11	rs11065836	12
ENSG00000186834	HEXIM1	1.07243e-06	352	0.00010618	349	1.12581e-05	rs4793180	17
ENSG00000111300	NAA25	1.23637e-06	400	1.0912e-10	413	4.42421e-11	rs11065836	12
ENSG00000122986	HVCN1	2.24525e-06	265	3.00283e-10	263	4.42421e-11	rs11065836	12
ENSG00000186710	CCDC42B	5.16775e-06	630			3.00867e-08	rs233721	12
ENSG00000148842	CNNM2	5.29142e-06	575	4.9029e-10	568	1.38811e-09	rs4918058	10
ENSG00000089248	ERP29	5.41622e-06	390	1.78768e-12	384	4.42421e-11	rs11065836	12
ENSG00000234608	MAPKAPK5-AS1	5.87543e-06	340	7.10009e-09	337	4.42421e-11	rs11065836	12
ENSG00000226469	ADAM1B	6.90341e-06	360	3.54407e-10	355	4.42421e-11	rs11065836	12
ENSG00000122970	IFT81	8.14253e-06	351	6.60351e-06	379	9.81607e-10	rs7311323	12
ENSG00000065618	COL17A1	1.08327e-05	619	1.1292e-09	619	1.38811e-09	rs4918058	10
ENSG00000266852	MIR4482-1	1.23543e-05	647			1.38811e-09	rs4918058	10
ENSG00000224505	AC002117	1.39041e-05	352	6.34497e-06	348	1.12581e-05	rs4793180	17
ENSG00000173064	HECTD4	1.79704e-05	412	3.44557e-08	394	3.00867e-08	rs233721	12
ENSG00000050820	BCAR1	2.04006e-05	546	0.000177435	547	3.6995e-05	rs7197999	16
ENSG00000111252	SH2B3	2.16597e-05	272	6.2771e-09	271	4.42421e-11	rs11065836	12
ENSG00000248516	RP11-265O12	3.37525e-05	659	0.0896891	650	0.000198956	rs2920191	4
ENSG00000267278	MAP3K14-AS1	4.13397e-05	322	0.000228906	321	1.12581e-05	rs4793180	17
ENSG00000100836	PABPN1	4.38221e-05	660	0.0124061	659	0.000376576	rs12588662	14
ENSG00000139239	RPL14P1	4.83583e-05	648	4.64948e-05	646	2.23408e-05	rs510656	12

## Sheet: Peripheral artery disease
Ensembl ID	Gene symbol	CoMM-S4 pvalue (eQTLGen)	No. SNPs (eQTLGen)	CoMM-S4 pvalue (GTEx v8 whole blood)	No. SNPs (GTEx v8 whole blood)	Smallest GWAS pvalue (<1MB from gene center)	rsid with smallest GWAS pvalue	chromosome
ENSG00000132535	DLG4	3.38227e-09	816	1.35127e-07	809	0.000147713	rs8081548	17
ENSG00000170296	GABARAP	8.62827e-08	809	1.01571e-08	800	0.000147713	rs8081548	17
ENSG00000157429	ZNF19	2.44801e-07	445	2.73687e-06	432	5.12389e-08	rs28731397	16
ENSG00000140829	DHX38	2.58849e-07	469	0.000102317	462	5.12389e-08	rs28731397	16
ENSG00000181284	TMEM102	5.66004e-07	769	4.63975e-06	760	0.000147713	rs8081548	17
ENSG00000161939	RNASEK-C17orf49	6.15991e-07	804			0.000147713	rs8081548	17
ENSG00000132522	GPS2	6.65681e-07	795	2.70488e-07	786	0.000147713	rs8081548	17
ENSG00000179094	PER1	6.73551e-07	681	2.70944e-05	681	0.000147713	rs8081548	17
ENSG00000242259	C22orf39	2.01436e-06	672	0.149568	577	0.000130947	rs5748167	22
ENSG00000260252	RP11-384M15	2.29386e-06	467			5.12389e-08	rs28731397	16
ENSG00000181856	SLC2A4	2.58735e-06	798	3.36526e-07	789	0.000147713	rs8081548	17
ENSG00000161970	RPL26	4.08341e-06	721	2.84988e-06	714	0.000147713	rs8081548	17
ENSG00000179148	ALOXE3	4.76385e-06	690			0.000147713	rs8081548	17
ENSG00000129245	FXR2	5.16938e-06	712	6.63136e-06	702	0.000147713	rs8081548	17
ENSG00000105991	HOXA1	6.12942e-06	640	2.3935e-05	635	6.77835e-07	rs138166608	7
ENSG00000257017	HP	1.34328e-05	464	1.75482e-06	458	5.12389e-08	rs28731397	16
ENSG00000266824	RP11-599B13	1.36847e-05	696	5.18733e-06	691	0.000147713	rs8081548	17
ENSG00000256612	CYP2B7P1	1.51928e-05	531	1.28788e-05	528	5.7334e-08	rs3844442	19
ENSG00000262251	RP11-199F11	1.76781e-05	684	1.82188e-06	676	0.000147713	rs8081548	17
ENSG00000179111	HES7	2.11271e-05	688	1.13613e-05	686	0.000147713	rs8081548	17
ENSG00000189051	RNF222	2.37217e-05	711	4.19973e-06	708	0.000147713	rs8081548	17
ENSG00000181222	POLR2A	2.58239e-05	741	2.00056e-08	739	0.000147713	rs8081548	17
ENSG00000122566	HNRNPA2B1	2.78513e-05	792	0.000153825	785	6.77835e-07	rs138166608	7
ENSG00000185608	MRPL40	3.1285e-05	657	0.0449713	569	0.000130947	rs5748167	22
ENSG00000171747	LGALS4	3.17964e-05	635	0.0771591	632	0.000264863	rs12986332	19
ENSG00000108961	RANGRF	3.76563e-05	717	6.04915e-06	714	0.000147713	rs8081548	17
ENSG00000130733	YIPF2	4.10521e-05	521	0.00193141	513	4.22989e-06	rs3786723	19
ENSG00000243156	MICAL3	4.45964e-05	695	0.0502923	476	0.000130947	rs5748167	22
ENSG00000166747	AP1G1	4.46015e-05	390	7.43456e-06	376	5.12389e-08	rs28731397	16

## Sheet: Osteoporosis
Ensembl ID	Gene symbol	CoMM-S4 pvalue (eQTLGen)	No. SNPs (eQTLGen)	CoMM-S4 pvalue (GTEx v8 whole blood)	No. SNPs (GTEx v8 whole blood)	Smallest GWAS pvalue (<1MB from gene center)	rsid with smallest GWAS pvalue	chromosome
ENSG00000118518	RNF146	1.05352e-08	295	5.38869e-07	296	1.87193e-06	rs9491781	6
ENSG00000235043	TECRP1	2.44448e-06	599	1.15863e-05	595	1.44204e-05	rs1463093	4
ENSG00000213131	YWHAZP4	5.20097e-06	295	4.9664e-06	293	1.87193e-06	rs9491781	6
ENSG00000163633	C4orf36	7.7918e-06	599	2.967e-05	589	1.44204e-05	rs1463093	4
ENSG00000217325	PRELID1P1	1.39567e-05	295	7.26379e-06	292	1.87193e-06	rs9491781	6
ENSG00000137825	ITPKA	2.85169e-05	494	1.5468e-05	481	2.40976e-05	rs11633799	15
ENSG00000137806	NDUFAF1	3.48177e-05	521	0.674182	507	2.40976e-05	rs11633799	15
ENSG00000177374	HIC1	3.6189e-05	673	8.78108e-07	662	0.000116841	rs3809871	17
ENSG00000229853	RP5-1049G16	3.87908e-05	828			0.000528348	rs6018219	20
ENSG00000170525	PFKFB3	3.90252e-05	1086	0.615235	1069	2.7191e-05	rs11258975	10
ENSG00000214595	EML6	4.09809e-05	765	0.000318107	758	3.95313e-05	rs6751751	2

## Sheet: Chronic hepatitis B
Ensembl ID	Gene symbol	CoMM-S4 pvalue (eQTLGen)	No. SNPs (eQTLGen)	CoMM-S4 pvalue (GTEx v8 whole blood)	No. SNPs (GTEx v8 whole blood)	Smallest GWAS pvalue (<1MB from gene center)	rsid with smallest GWAS pvalue	chromosome
ENSG00000213654	GPSM3	5.21069e-68	338	8.73436e-69	333	8.19226e-38	rs116487412	6
ENSG00000258388	EGFL8	2.34737e-63	324			8.19226e-38	rs116487412	6
ENSG00000204315	FKBPL	1.06953e-61	339	1.48564e-64	332	8.19226e-38	rs116487412	6
ENSG00000204308	RNF5	1.61209e-59	335	4.44807e-67	329	8.19226e-38	rs116487412	6
ENSG00000197283	SYNGAP1	7.00907e-56	571	1.89671e-55	569	8.19226e-38	rs116487412	6
ENSG00000237649	KIFC1	3.09787e-55	569	1.35923e-56	568	8.19226e-38	rs116487412	6
ENSG00000204366	ZBTB12	6.47864e-55	335	1.03388e-34	330	2.25633e-31	rs9274662	6
ENSG00000204188	GGNBP1	1.54494e-54	616			8.19226e-38	rs116487412	6
ENSG00000112511	PHF1	2.22279e-54	569	8.3913e-57	568	8.19226e-38	rs116487412	6
ENSG00000248290	TNXA	2.27146e-54	370			2.87069e-18	rs115888238	6
ENSG00000204344	STK19	2.46036e-53	346	1.46309e-52	341	2.25633e-31	rs9274662	6
ENSG00000204220	PFDN6	2.55071e-53	559	2.10924e-52	558	8.19226e-38	rs116487412	6
ENSG00000204386	NEU1	1.53973e-51	335	9.75909e-55	330	2.25633e-31	rs9274662	6
ENSG00000202441	RNY4P10	5.84225e-51	548			8.19226e-38	rs116487412	6
ENSG00000237441	RGL2	8.34378e-51	559	2.47491e-52	559	8.19226e-38	rs116487412	6
ENSG00000204314	PRRT1	2.41294e-50	322	7.64853e-60	317	8.19226e-38	rs116487412	6
ENSG00000112473	SLC39A7	3.5963e-50	548	2.31241e-50	547	8.19226e-38	rs116487412	6
ENSG00000204310	AGPAT1	3.69368e-50	326	4.89688e-68	329	8.19226e-38	rs116487412	6
ENSG00000231852	CYP21A2	4.14865e-49	378	1.63701e-63	373	2.25633e-31	rs9274662	6
ENSG00000227057	WDR46	4.67022e-49	557	1.11683e-52	558	8.19226e-38	rs116487412	6
ENSG00000234515	PPP1R2P1	5.64501e-49	465	7.37536e-60	464	8.19226e-38	rs116487412	6
ENSG00000232940	HCG25	7.33479e-49	554	7.54593e-51	553	8.19226e-38	rs116487412	6
ENSG00000204304	PBX2	1.20594e-48	336	7.37096e-66	331	8.19226e-38	rs116487412	6
ENSG00000235863	B3GALT4	4.52163e-48	557	7.56609e-51	556	8.19226e-38	rs116487412	6
ENSG00000204257	HLA-DMA	7.1101e-48	491	4.58008e-62	494	8.19226e-38	rs116487412	6
ENSG00000204389	HSPA1A	3.39037e-47	242	1.62588e-49	236	2.25633e-31	rs9274662	6
ENSG00000204287	HLA-DRA	1.22125e-46	337	7.87508e-66	333	8.19226e-38	rs116487412	6
ENSG00000204371	EHMT2	1.23914e-46	335	3.17095e-55	330	2.25633e-31	rs9274662	6
ENSG00000241404	EGFL8	2.38876e-46	324	3.67644e-65	319	8.19226e-38	rs116487412	6
ENSG00000266509	MIR3934	6.3029e-46	619			1.53776e-37	rs116108798	6
ENSG00000204338	CYP21A1P	2.47212e-45	357	2.54886e-50	347	2.25633e-31	rs9274662	6
ENSG00000204231	RXRB	5.00433e-45	547	5.53726e-51	547	8.19226e-38	rs116487412	6
ENSG00000201207	Y_RNA	5.70167e-45	232			6.82519e-17	rs9266233	6
ENSG00000204424	LY6G6F	1.11037e-44	233	6.50335e-45	228	2.25633e-31	rs9274662	6
ENSG00000255552	LY6G6E	1.27158e-44	233	5.01424e-45	228	2.25633e-31	rs9274662	6
ENSG00000204420	C6orf25	1.41262e-44	233	2.76632e-45	228	2.25633e-31	rs9274662	6
ENSG00000168394	TAP1	2.34251e-43	458	2.27078e-51	460	8.19226e-38	rs116487412	6
ENSG00000204427	ABHD16A	2.49482e-43	233	4.68171e-44	228	2.25633e-31	rs9274662	6
ENSG00000204394	VARS	3.55324e-43	233	1.01303e-45	228	2.25633e-31	rs9274662	6
ENSG00000204301	NOTCH4	4.52873e-43	339	2.19194e-62	334	8.19226e-38	rs116487412	6
ENSG00000204421	LY6G6C	6.63486e-43	233	2.98054e-45	228	2.25633e-31	rs9274662	6
ENSG00000223501	VPS52	6.89248e-43	556	3.99552e-51	556	8.19226e-38	rs116487412	6
ENSG00000213719	CLIC1	2.0985e-42	233	1.23317e-44	228	2.25633e-31	rs9274662	6
ENSG00000213676	ATF6B	7.29928e-42	367	4.67463e-65	336	8.19226e-38	rs116487412	6
ENSG00000204227	RING1	7.48359e-42	548	3.42363e-51	547	8.19226e-38	rs116487412	6
ENSG00000204439	C6orf47	8.91943e-42	232	6.69087e-45	227	1.57366e-19	rs187940579	6
ENSG00000228727	SAPCD1	7.96927e-41	233	1.83372e-45	228	2.25633e-31	rs9274662	6
ENSG00000269490	SBP1	1.66247e-39	619			8.19226e-38	rs116487412	6
ENSG00000204348	DOM3Z	6.05384e-39	346	9.45642e-57	341	2.25633e-31	rs9274662	6
ENSG00000166278	C2	4.37194e-36	335	1.36162e-54	330	2.25633e-31	rs9274662	6
ENSG00000168477	TNXB	9.58012e-36	378	1.95395e-65	354	8.19226e-38	rs116487412	6
ENSG00000204256	BRD2	2.26678e-35	496	6.02415e-63	494	8.19226e-38	rs116487412	6
ENSG00000221988	PPT2	8.08361e-35	322	1.33341e-58	317	8.19226e-38	rs116487412	6
ENSG00000213588	ZBTB9	1.15887e-33	575			8.19226e-38	rs116487412	6
ENSG00000204444	APOM	3.07104e-33	232	3.23375e-45	227	1.57366e-19	rs187940579	6
ENSG00000224796	RPL32P1	5.93621e-33	521	1.23134e-62	520	8.19226e-38	rs116487412	6
ENSG00000204463	BAG6	3.38154e-31	232	2.17473e-41	227	1.57366e-19	rs187940579	6
ENSG00000250535	STK19P	4.25911e-31	377	8.78695e-47	372	2.25633e-31	rs9274662	6
ENSG00000204390	HSPA1L	5.31701e-31	235	1.2104e-49	236	2.25633e-31	rs9274662	6
ENSG00000204248	COL11A2	6.73687e-31	546	7.96711e-50	546	8.19226e-38	rs116487412	6
ENSG00000204438	GPANK1	9.2392e-31	232	5.32328e-45	227	1.57366e-19	rs187940579	6
ENSG00000242574	HLA-DMB	2.34548e-30	494	2.05961e-62	493	8.19226e-38	rs116487412	6
ENSG00000204392	LSM2	8.75733e-30	233	3.82325e-45	228	2.25633e-31	rs9274662	6
ENSG00000204410	MSH5	4.59285e-29	233	8.95935e-44	228	2.25633e-31	rs9274662	6
ENSG00000204261	XXbac-BPG246D15	1.6729e-28	457	3.95365e-58	455	8.19226e-38	rs116487412	6
ENSG00000204305	AGER	4.48228e-28	335	4.98488e-67	330	8.19226e-38	rs116487412	6
ENSG00000204356	NELFE	2.54416e-27	342	6.58673e-54	341	2.25633e-31	rs9274662	6
ENSG00000231500	RPS18	1.04467e-26	557	3.04679e-42	556	8.19226e-38	rs116487412	6
ENSG00000227939	RPL3P2	2.65747e-26	214	2.40386e-26	210	2.07465e-19	rs4947311	6
ENSG00000224389	C4B	6.12295e-25	378	3.90875e-60	373	2.25633e-31	rs9274662	6
ENSG00000225059	XXbac-BPG248L24	1.04047e-24	214			6.82519e-17	rs9266233	6
ENSG00000224557	HLA-DPB2	2.49309e-24	525	9.36719e-44	521	8.19226e-38	rs116487412	6
ENSG00000206337	HCP5	9.44112e-23	214	2.43569e-26	210	2.07465e-19	rs4947311	6
ENSG00000204498	NFKBIL1	1.08027e-22	214	4.02401e-25	210	1.57366e-19	rs187940579	6
ENSG00000199332	Y_RNA	1.5175e-21	214			2.07465e-19	rs4947311	6
ENSG00000204469	PRRC2A	3.59801e-21	230	3.13933e-35	224	1.57366e-19	rs187940579	6
ENSG00000227507	LTB	5.78981e-21	214	9.25381e-26	210	1.57366e-19	rs187940579	6
ENSG00000236104	ZBTB22	9.83021e-19	563	5.13681e-52	562	8.19226e-38	rs116487412	6
ENSG00000137309	HMGA1	2.50826e-18	619	1.25155e-18	616	4.40254e-21	rs86715	6
ENSG00000220583	RPL35P2	3.90348e-18	625			4.40254e-21	rs86715	6
ENSG00000244731	C4A	1.18532e-17	346	9.82858e-43	341	2.25633e-31	rs9274662	6
ENSG00000204264	PSMB8	1.31504e-17	456	2.11132e-49	455	8.19226e-38	rs116487412	6
ENSG00000204574	ABCF1	1.33336e-17	156	1.16044e-15	146	2.07465e-19	rs4947311	6
ENSG00000213780	GTF2H4	6.28111e-17	170	8.77033e-19	166	2.07465e-19	rs4947311	6
ENSG00000236603	RANP1	2.45082e-16	105	5.89021e-16	103	2.07465e-19	rs4947311	6
ENSG00000235781	XXbac-BPG249D20	2.57606e-16	135	7.42294e-17	132	2.07465e-19	rs4947311	6
ENSG00000201988	Y_RNA	3.66955e-16	134	1.01833e-15	130	6.82519e-17	rs9266233	6
ENSG00000204228	HSD17B8	5.99679e-16	548	9.80192e-51	547	8.19226e-38	rs116487412	6
ENSG00000146112	PPP1R18	6.77564e-16	152	7.75526e-16	148	2.07465e-19	rs4947311	6
ENSG00000196114	RP3-391O22	8.33897e-16	658			1.04221e-19	rs4713643	6
ENSG00000222894	AL662800	1.02752e-15	162			2.07465e-19	rs4947311	6
ENSG00000204576	PRR3	1.18943e-15	148	1.32123e-16	144	2.07465e-19	rs4947311	6
ENSG00000186577	C6orf1	3.75233e-15	620	1.18388e-18	622	4.40254e-21	rs86715	6
ENSG00000213722	DDAH2	4.55337e-15	233	5.05558e-42	228	2.25633e-31	rs9274662	6
ENSG00000204569	PPP1R10	5.00904e-15	162	3.67007e-15	158	2.07465e-19	rs4947311	6
ENSG00000204590	GNL1	6.32056e-15	143	7.52065e-16	143	2.07465e-19	rs4947311	6
ENSG00000137343	ATAT1	7.51945e-15	162	2.24691e-15	158	2.07465e-19	rs4947311	6
ENSG00000204560	DHX16	1.05134e-14	162	2.31386e-15	158	2.07465e-19	rs4947311	6
ENSG00000161904	LEMD2	1.13866e-14	638	2.20124e-45	638	8.19226e-38	rs116487412	6
ENSG00000204580	DDR1	2.31336e-14	170	8.58134e-22	160	2.07465e-19	rs4947311	6
ENSG00000112514	CUTA	4.98868e-14	570	4.95034e-54	569	8.19226e-38	rs116487412	6
ENSG00000204568	MRPS18B	9.77734e-14	162	1.73669e-15	158	2.07465e-19	rs4947311	6
ENSG00000231925	TAPBP	1.2794e-13	561	6.2164e-50	561	8.19226e-38	rs116487412	6
ENSG00000137404	NRM	2.01017e-13	152	1.10446e-16	148	2.07465e-19	rs4947311	6
ENSG00000240053	LY6G5B	3.37812e-13	233	1.492e-34	228	2.25633e-31	rs9274662	6
ENSG00000137288	MNF1	4.7749e-13	619	1.04132e-47	620	8.19226e-38	rs116487412	6
ENSG00000241106	HLA-DOB	5.95548e-13	433	1.91257e-31	433	8.19226e-38	rs116487412	6
ENSG00000204599	TRIM39	1.58426e-12	89	4.72311e-11	89	1.5766e-12	rs3130561	6
ENSG00000232810	TNF	4.229e-12	214	2.49804e-26	210	1.57366e-19	rs187940579	6
ENSG00000225339	RP11-513I15	5.59039e-12	628	1.96388e-19	621	4.40254e-21	rs86715	6
ENSG00000213760	ATP6V1G2	9.44507e-12	214	2.26981e-19	210	1.57366e-19	rs187940579	6
ENSG00000196230	TUBB	1.35793e-11	146	8.41928e-17	147	2.07465e-19	rs4947311	6
ENSG00000204396	VWA7	1.51486e-11	233	5.82345e-41	228	2.25633e-31	rs9274662	6
ENSG00000204564	C6orf136	1.77983e-11	162	9.5926e-16	158	2.07465e-19	rs4947311	6
ENSG00000204435	CSNK2B	4.27175e-11	232	2.21125e-44	227	1.57366e-19	rs187940579	6
ENSG00000204614	TRIM40	4.50003e-11	86	2.05413e-07	73	1.5766e-12	rs3130561	6
ENSG00000233892	PAIP1P1	7.1269e-11	86	6.59015e-11	86	1.5766e-12	rs3130561	6
ENSG00000030110	BAK1	1.06341e-10	613	4.5836e-18	613	8.19226e-38	rs116487412	6
ENSG00000137331	IER3	9.59279e-10	139	6.27702e-15	136	2.07465e-19	rs4947311	6
ENSG00000124507	PACSIN1	1.18354e-09	656	1.45079e-17	647	4.40254e-21	rs86715	6
ENSG00000204613	TRIM10	1.97019e-09	86	3.73247e-09	86	1.5766e-12	rs3130561	6
ENSG00000204209	DAXX	4.5678e-09	563	3.02096e-53	562	8.19226e-38	rs116487412	6
ENSG00000226979	LTA	4.60425e-09	214	1.92444e-25	210	1.57366e-19	rs187940579	6
ENSG00000204428	LY6G5C	9.41265e-09	233	7.98536e-22	228	2.25633e-31	rs9274662	6
ENSG00000204536	CCHCR1	9.56827e-09	214	1.18846e-21	210	2.07465e-19	rs4947311	6
ENSG00000179344	HLA-DQB1	1.4037e-08	349	1.84823e-26	351	8.19226e-38	rs116487412	6
ENSG00000204531	POU5F1	1.55476e-08	214	1.34339e-23	210	2.07465e-19	rs4947311	6
ENSG00000231389	HLA-DPA1	1.84934e-08	517	1.84545e-60	516	8.19226e-38	rs116487412	6
ENSG00000204252	HLA-DOA	2.88318e-08	509	3.36378e-61	509	8.19226e-38	rs116487412	6
ENSG00000137312	FLOT1	1.03933e-07	134	7.20663e-15	134	2.07465e-19	rs4947311	6
ENSG00000137411	VARS2	1.04812e-07	170	1.76081e-21	166	2.07465e-19	rs4947311	6
ENSG00000231074	HCG18	1.1511e-07	89	2.40222e-07	89	1.5766e-12	rs3130561	6
ENSG00000204520	MICA	1.27759e-07	214	1.03225e-19	210	2.07465e-19	rs4947311	6
ENSG00000216331	HIST1H1PS1	1.33844e-07	763	4.63487e-07	740	1.94087e-08	rs9348734	6
ENSG00000220875	HIST1H3PS1	1.82711e-07	745	3.45719e-07	722	1.3841e-07	rs9467772	6
ENSG00000124557	BTN1A1	1.84459e-07	736	1.50563e-07	711	1.94087e-08	rs9348734	6
ENSG00000204388	HSPA1B	5.04405e-07	275	1.76515e-53	260	2.25633e-31	rs9274662	6
ENSG00000217159	LARP1P1	6.5379e-07	765	2.94168e-07	747	1.3841e-07	rs9467772	6
ENSG00000137310	TCF19	7.18356e-07	214	5.18391e-26	210	2.07465e-19	rs4947311	6
ENSG00000204387	C6orf48	2.02975e-06	301	9.44121e-45	284	2.25633e-31	rs9274662	6
ENSG00000137337	MDC1	2.43872e-06	152	5.24044e-15	147	2.07465e-19	rs4947311	6
ENSG00000223865	HLA-DPB1	2.53644e-06	521	7.928e-61	517	8.19226e-38	rs116487412	6
ENSG00000196735	HLA-DQA1	2.9589e-06	335	7.5172e-40	333	8.19226e-38	rs116487412	6
ENSG00000124549	BTN2A3P	3.09938e-06	732	4.04765e-06	707	1.94087e-08	rs9348734	6
ENSG00000197459	HIST1H2BH	3.34198e-06	765			1.94087e-08	rs9348734	6
ENSG00000147889	CDKN2A	3.34389e-06	719	0.000271257	715	4.54483e-06	rs568447	9
ENSG00000188987	HIST1H4D	3.41992e-06	761			1.94087e-08	rs9348734	6
ENSG00000204528	PSORS1C3	3.87707e-06	214	1.53169e-20	210	2.07465e-19	rs4947311	6
ENSG00000204472	AIF1	5.22954e-06	228	6.38064e-40	224	1.57366e-19	rs187940579	6
ENSG00000197697	HIST1H2BE	7.89814e-06	759			1.94087e-08	rs9348734	6
ENSG00000217275	RP1-34B20	8.73386e-06	761	3.98477e-07	736	1.94087e-08	rs9348734	6
ENSG00000112664	NUDT3	9.4934e-06	627			4.40254e-21	rs86715	6
ENSG00000243753	HLA-L	1.40386e-05	89	2.6216e-09	87	1.5766e-12	rs3130561	6
ENSG00000241370	RPP21	1.42726e-05	89	3.01938e-11	89	1.5766e-12	rs3130561	6
ENSG00000111801	BTN3A3	1.56954e-05	736	5.34915e-07	704	1.94087e-08	rs9348734	6
ENSG00000198339	HIST1H4I	1.9783e-05	629			1.94087e-08	rs9348734	6
ENSG00000214894	LINC00243	2.33323e-05	152	5.146e-13	148	2.07465e-19	rs4947311	6
ENSG00000124614	RPS10	2.80977e-05	638	9.96583e-18	639	4.40254e-21	rs86715	6
ENSG00000240498	CDKN2B-AS1	2.81013e-05	682			4.54483e-06	rs568447	9
ENSG00000038532	CLEC16A	3.48389e-05	853	5.83253e-05	884	1.04367e-06	rs12919083	16
ENSG00000237604	AP001056	3.5888e-05	740	0.770992	598	0.000561373	rs113442233	21
ENSG00000229023	AC067945	3.80279e-05	570			2.37483e-07	rs11889341	2
ENSG00000196787	HIST1H2AG	4.75813e-05	629	1.36703e-05	581	1.94087e-08	rs9348734	6
ENSG00000204482	LST1	4.98565e-05	214	2.48381e-23	210	1.57366e-19	rs187940579	6

## Sheet: Chronic hepatitis C
Ensembl ID	Gene symbol	CoMM-S4 pvalue (eQTLGen)	No. SNPs (eQTLGen)	CoMM-S4 pvalue (GTEx v8 whole blood)	No. SNPs (GTEx v8 whole blood)	Smallest GWAS pvalue (<1MB from gene center)	rsid with smallest GWAS pvalue	chromosome
ENSG00000255552	LY6G6E	3.34257e-13	233	1.94172e-11	228	4.37591e-10	rs9271378	6
ENSG00000204424	LY6G6F	4.02558e-13	233	2.9312e-11	228	4.37591e-10	rs9271378	6
ENSG00000204420	C6orf25	4.36026e-13	233	1.4942e-11	228	4.37591e-10	rs9271378	6
ENSG00000236603	RANP1	1.54717e-12	105	8.18531e-12	103	5.6336e-09	rs2523608	6
ENSG00000204394	VARS	1.55373e-12	233	1.61588e-11	228	4.37591e-10	rs9271378	6
ENSG00000201207	Y_RNA	2.16649e-12	232			4.37591e-10	rs9271378	6
ENSG00000204389	HSPA1A	3.82719e-12	242	2.76251e-11	236	4.37591e-10	rs9271378	6
ENSG00000204344	STK19	6.87437e-12	346	9.75467e-10	341	4.37591e-10	rs9271378	6
ENSG00000204576	PRR3	7.35501e-12	148	1.22345e-11	144	1.18072e-09	rs1131156	6
ENSG00000204427	ABHD16A	7.60275e-12	233	6.88875e-11	228	4.37591e-10	rs9271378	6
ENSG00000235781	XXbac-BPG249D20	1.36544e-11	135	3.91817e-11	132	5.6336e-09	rs2523608	6
ENSG00000204560	DHX16	1.41447e-11	162	5.67232e-11	158	1.18072e-09	rs1131156	6
ENSG00000137337	MDC1	1.78306e-11	152	2.43267e-11	147	1.18072e-09	rs1131156	6
ENSG00000204592	HLA-E	2.05769e-11	105	2.91485e-13	103	1.18072e-09	rs1131156	6
ENSG00000204568	MRPS18B	2.12143e-11	162	5.12987e-11	158	1.18072e-09	rs1131156	6
ENSG00000204569	PPP1R10	2.69661e-11	162	9.41787e-11	158	1.18072e-09	rs1131156	6
ENSG00000204366	ZBTB12	2.79143e-11	335	1.00912e-10	330	4.37591e-10	rs9271378	6
ENSG00000222894	AL662800	3.50494e-11	162			5.6336e-09	rs2523608	6
ENSG00000268262	CTC-246B18	3.70796e-11	611	4.19186e-11	610	6.59334e-28	rs8113007	19
ENSG00000187534	CTC-471F3	5.15714e-11	645	4.29306e-11	640	6.59334e-28	rs8113007	19
ENSG00000269246	CTC-246B18	5.60545e-11	612	4.11419e-11	610	6.59334e-28	rs8113007	19
ENSG00000137343	ATAT1	6.20458e-11	162	3.71149e-11	158	1.18072e-09	rs1131156	6
ENSG00000213719	CLIC1	6.26665e-11	233	4.32187e-11	228	4.37591e-10	rs9271378	6
ENSG00000204439	C6orf47	6.62025e-11	232	1.05342e-12	227	4.37591e-10	rs9271378	6
ENSG00000223534	HLA-DQB1-AS1	9.63603e-11	346	7.32094e-10	345	4.37591e-10	rs9271378	6
ENSG00000204599	TRIM39	1.50073e-10	89	5.18671e-10	89	3.44934e-08	rs3132546	6
ENSG00000006712	PAF1	1.59121e-10	620	7.57749e-10	614	6.59334e-28	rs8113007	19
ENSG00000204613	TRIM10	1.60355e-10	86	1.01933e-08	86	3.44934e-08	rs3132546	6
ENSG00000243753	HLA-L	2.27653e-10	89	4.06193e-05	87	3.44934e-08	rs3132546	6
ENSG00000213654	GPSM3	2.59968e-10	338	2.65532e-09	333	4.37591e-10	rs9271378	6
ENSG00000204590	GNL1	4.85158e-10	143	3.16838e-11	143	1.18072e-09	rs1131156	6
ENSG00000105205	CLC	5.20922e-10	643	6.87444e-12	637	6.59334e-28	rs8113007	19
ENSG00000233892	PAIP1P1	5.28575e-10	86	4.25935e-10	86	3.44934e-08	rs3132546	6
ENSG00000204614	TRIM40	5.81844e-10	86	2.75475e-08	73	3.44934e-08	rs3132546	6
ENSG00000128016	ZFP36	5.85826e-10	624	5.59011e-11	617	6.59334e-28	rs8113007	19
ENSG00000258388	EGFL8	5.92654e-10	324			4.37591e-10	rs9271378	6
ENSG00000204421	LY6G6C	6.3009e-10	233	1.29824e-11	228	4.37591e-10	rs9271378	6
ENSG00000227939	RPL3P2	6.77215e-10	214	1.86419e-09	210	5.6336e-09	rs2523608	6
ENSG00000241983	Metazoa_SRP	8.20057e-10	614	5.67779e-11	613	6.59334e-28	rs8113007	19
ENSG00000228727	SAPCD1	1.99641e-09	233	3.73739e-11	228	4.37591e-10	rs9271378	6
ENSG00000204574	ABCF1	2.79739e-09	156	1.78912e-11	146	1.18072e-09	rs1131156	6
ENSG00000269688	AC008982	3.79853e-09	648	3.37353e-09	642	6.59334e-28	rs8113007	19
ENSG00000213780	GTF2H4	5.2004e-09	170	5.2445e-09	166	1.18072e-09	rs1131156	6
ENSG00000201988	Y_RNA	5.44171e-09	134	9.69841e-11	130	5.6336e-09	rs2523608	6
ENSG00000146112	PPP1R18	6.84068e-09	152	2.27549e-10	148	5.6336e-09	rs2523608	6
ENSG00000204304	PBX2	2.0585e-08	336	2.1761e-08	331	4.37591e-10	rs9271378	6
ENSG00000187187	ZNF546	2.38436e-08	650	7.50919e-10	640	6.59334e-28	rs8113007	19
ENSG00000269069	CTC-471F3	3.18484e-08	653	4.91516e-08	653	6.59334e-28	rs8113007	19
ENSG00000268166	CTC-471F3	3.71436e-08	655			6.59334e-28	rs8113007	19
ENSG00000204616	TRIM31	3.80811e-08	30			1.05453e-06	rs17369215	6
ENSG00000013275	PSMC4	3.9605e-08	642	4.90903e-10	641	6.59334e-28	rs8113007	19
ENSG00000204301	NOTCH4	4.43058e-08	339	2.21582e-08	334	4.37591e-10	rs9271378	6
ENSG00000104824	HNRNPL	5.17956e-08	648	6.11637e-09	643	6.59334e-28	rs8113007	19
ENSG00000204314	PRRT1	6.47215e-08	322	1.01328e-09	317	4.37591e-10	rs9271378	6
ENSG00000166278	C2	7.26816e-08	335	1.77779e-09	330	4.37591e-10	rs9271378	6
ENSG00000128626	MRPS12	7.7475e-08	667	9.79957e-09	659	6.59334e-28	rs8113007	19
ENSG00000105197	TIMM50	1.26729e-07	614	3.75732e-11	607	6.59334e-28	rs8113007	19
ENSG00000241404	EGFL8	1.32715e-07	324	3.02033e-08	319	4.37591e-10	rs9271378	6
ENSG00000104825	NFKBIB	1.34535e-07	668	8.64079e-09	661	6.59334e-28	rs8113007	19
ENSG00000128000	ZNF780B	1.45093e-07	649	6.42267e-08	641	6.59334e-28	rs8113007	19
ENSG00000267291	CTB-186G2	1.66263e-07	595			6.59334e-28	rs8113007	19
ENSG00000179168	GGN	2.27651e-07	543	2.07926e-07	535	6.59334e-28	rs8113007	19
ENSG00000204386	NEU1	3.11649e-07	335	6.9193e-10	330	4.37591e-10	rs9271378	6
ENSG00000204444	APOM	3.75896e-07	232	9.91585e-12	227	4.37591e-10	rs9271378	6
ENSG00000176998	HCG4	4.85478e-07	30			1.05453e-06	rs17369215	6
ENSG00000235238	SUMO2P1	5.33003e-07	30	7.53348e-07	30	1.05453e-06	rs17369215	6
ENSG00000105219	CNTD2	6.7677e-07	631	9.25817e-07	622	6.59334e-28	rs8113007	19
ENSG00000241370	RPP21	9.49827e-07	89	2.94386e-10	89	3.44934e-08	rs3132546	6
ENSG00000213676	ATF6B	1.66801e-06	367	1.88228e-09	336	4.37591e-10	rs9271378	6
ENSG00000204315	FKBPL	1.83017e-06	339	2.80656e-09	332	4.37591e-10	rs9271378	6
ENSG00000204392	LSM2	2.06595e-06	233	4.22263e-12	228	4.37591e-10	rs9271378	6
ENSG00000211745	TRBV4-2	3.4356e-06	508	4.18867e-05	494	5.9942e-06	rs2854539	7
ENSG00000226025	LGALS17A	3.6173e-06	635	2.60409e-12	630	6.59334e-28	rs8113007	19
ENSG00000221988	PPT2	5.96708e-06	322	1.25776e-07	317	4.37591e-10	rs9271378	6
ENSG00000204463	BAG6	9.00729e-06	232	3.85897e-09	227	4.37591e-10	rs9271378	6
ENSG00000230795	HLA-K	9.17124e-06	30	5.75085e-07	30	1.05453e-06	rs17369215	6
ENSG00000204632	HLA-G	9.19851e-06	30	3.97067e-07	30	1.05453e-06	rs17369215	6
ENSG00000204580	DDR1	1.52579e-05	170	1.35803e-07	160	1.18072e-09	rs1131156	6
ENSG00000254503	CTD-2521M24	1.98664e-05	580	0.0073702	570	0.000114108	rs4239629	19
ENSG00000204564	C6orf136	2.10535e-05	162	5.68105e-11	158	1.18072e-09	rs1131156	6
ENSG00000206503	HLA-A	2.67417e-05	30	1.0081e-08	30	1.05453e-06	rs17369215	6
ENSG00000221051	AC118344	2.8353e-05	627			6.59334e-28	rs8113007	19
ENSG00000204642	HLA-F	2.91594e-05	30	2.93865e-05	30	1.05453e-06	rs17369215	6
ENSG00000204188	GGNBP1	3.54885e-05	616			4.37591e-10	rs9271378	6
ENSG00000137404	NRM	3.63883e-05	152	4.15072e-10	148	1.18072e-09	rs1131156	6
ENSG00000231074	HCG18	3.81102e-05	89	0.000425702	89	3.44934e-08	rs3132546	6
ENSG00000196126	HLA-DRB1	3.87297e-05	319	0.00531257	320	4.37591e-10	rs9271378	6
ENSG00000234127	TRIM26	4.37491e-05	86	5.10538e-10	86	3.44934e-08	rs3132546	6
ENSG00000131368	MRPS25	4.44375e-05	763	0.115151	765	1.3599e-05	rs77991818	3
ENSG00000204498	NFKBIL1	4.6971e-05	214	1.4392e-08	210	1.18072e-09	rs1131156	6
